# Supplementary material for: A local water molecular-heating strategy for near-infrared long-lifetime imaging-guided photothermal therapy of glioblastoma
Source: Nat Commun. 2023 May 13;14:2755. doi: 10.1038/s41467-023-38451-3 (PMC10183012; doi:10.1038/s41467-023-38451-3)
Supplement: Supplementary file 3 — Source Data [file 41467_2023_38451_MOESM3_ESM.xlsx]

## Sheet: Figure 2c
Figure 2c
Wavelength (nm)	In cyclohexane	In water
940	0.01167	0.00175
945.956	0.01719	0.00213
951.906	0.0243	0.00119
957.849	0.03843	0.00269
963.785	0.06304	0.00531
969.714	0.1014	0.00737
975.636	0.1697	0.01523
981.552	0.28179	0.02505
987.462	0.50326	0.04844
993.365	0.88426	0.08699
999.261	1	0.09494
1005.15	0.96604	0.09625
1011.04	0.91504	0.08774
1016.91	0.86854	0.08746
1022.79	0.79238	0.07792
1028.65	0.6976	0.06687
1034.51	0.5827	0.05593
1040.37	0.45283	0.04535
1046.22	0.32886	0.03095
1052.06	0.23613	0.02337
1057.9	0.17588	0.02327
1063.73	0.14481	0.03076
1069.56	0.13696	0.04451
1075.38	0.1567	0.07455
1081.19	0.1291	0.06762
1087	0.07539	0.03983
1092.81	0.03347	0.01326
1098.61	0.01794	0.0069
1104.4	0.00943	0.00203
1110.19	0.00653	0.00157

## Sheet: Figure 2d
Figure 2d
Water		Cyclohexane
Wavelength (nm)	Intensity	Wavelength (nm)	Intensity
1101	0.33172	1100	0.01405
1098	0.3208	1099	0.0141
1096	0.31214	1098	0.01409
1094	0.30372	1097	0.01407
1091	0.295	1096	0.01401
1089	0.28856	1095	0.01395
1087	0.28704	1094	0.01384
1084	0.2829	1093	0.01378
1082	0.28108	1092	0.01368
1080	0.28186	1091	0.01357
1077	0.2824	1090	0.01347
1075	0.28528	1089	0.01342
1073	0.28844	1088	0.01346
1070	0.29136	1087	0.01359
1068	0.29904	1086	0.01372
1066	0.30436	1085	0.01382
1063	0.31238	1084	0.01387
1061	0.32252	1083	0.01387
1059	0.33272	1082	0.01388
1057	0.34294	1081	0.01397
1054	0.35802	1080	0.01415
1052	0.3735	1079	0.01436
1050	0.3887	1078	0.01462
1048	0.40396	1077	0.01473
1046	0.4217	1076	0.01481
1043	0.43952	1075	0.01502
1041	0.45984	1074	0.01529
1039	0.47826	1073	0.01543
1037	0.50118	1072	0.01565
1035	0.52422	1071	0.01591
1033	0.54488	1070	0.0161
1030	0.56806	1069	0.01635
1028	0.59136	1068	0.01697
1026	0.6172	1067	0.01792
1024	0.63822	1066	0.01876
1022	0.6593	1065	0.0191
1020	0.68048	1064	0.01917
1018	0.70422	1063	0.01914
1016	0.72806	1062	0.01923
1014	0.75198	1061	0.01948
1012	0.7735	1060	0.01985
1010	0.79262	1059	0.02035
1008	0.8143	1058	0.02076
1006	0.83356	1057	0.02091
1004	0.8529	1056	0.02064
1002	0.87232	1055	0.02054
1000	0.88674	1054	0.02072
998	0.9063	1053	0.02074
996	0.92086	1052	0.02075
994	0.93546	1051	0.02089
992	0.94758	1050	0.02112
990	0.9572	1049	0.02144
988	0.96428	1048	0.0217
986	0.97138	1047	0.02177
984	0.97338	1046	0.02188
982	0.9728	1045	0.02203
980	0.96864	1044	0.02212
978	0.96286	1043	0.02237
976	0.95706	1042	0.02267
974	0.95126	1041	0.02275
973	0.9402	1040	0.0227
971	0.9265	1039	0.02272
969	0.9075	1038	0.02276
967	0.87702	1037	0.02266
965	0.83688	1036	0.02247
963	0.78606	1035	0.02224
961	0.72448	1034	0.02197
960	0.65472	1033	0.02152
958	0.59526	1032	0.02097
956	0.54026	1031	0.02054
954	0.49364	1030	0.02015
952	0.45744	1029	0.01977
950	0.4211	1028	0.01937
949	0.39262	1027	0.01893
947	0.36362	1026	0.01843
945	0.3376	1025	0.01785
943	0.31148	1024	0.01739
941	0.293	1023	0.01724
940	0.27476	1022	0.01721
938	0.25618	1021	0.01708
936	0.23888	1020	0.01668
935	0.22262	1019	0.01597
933	0.20844	1018	0.01519
931	0.19638	1017	0.01447
929	0.18536	1016	0.01384
928	0.17602	1015	0.01316
926	0.1682	1014	0.0124
924	0.1617	1013	0.01156
922	0.15584	1012	0.01077
921	0.15124	1011	0.01009
919	0.14716	1010	0.0095
917	0.14374	1009	0.00901
916	0.14074	1008	0.00862
914	0.138	1007	0.0083
912	0.13538	1006	0.00796
911	0.13344	1005	0.00753
909	0.13124	1004	0.00699
907	0.12916	1003	0.00639
906	0.1272	1002	0.00572
904	0.12538	1001	0.00507
902	0.1237	1000	0.00451
901	0.12188	999	0.004
899	0.12018	998	0.00344
898	0.11848	997	0.00291
896	0.11662	996	0.00229
895	0.1149	995	0.0014
893	0.11306	994	0.0005252
891	0.11132	993	0.0001258
890	0.1093	992	4.04e-05
888	0.10772	991	0
887	0.10596	990	2.48e-05
885	0.10408	989	0.0001842
883	0.1023	988	0.000258
882	0.101	987	0.0002976
880	0.0992	986	0.0003609
879	0.09788	985	0.0003293
877	0.09666	984	0.0003066
876	0.09504	983	0.000333
874	0.0941	982	0.0003574
873	0.09316	981	0.0003971
871	0.0921	980	0.0004637
870	0.09104	979	0.000567
868	0.0901	978	0.0006918
866	0.08932	977	0.0008077
865	0.08866	976	0.0009612
864	0.08758	975	0.00126
862	0.0872	974	0.00163
861	0.08612	973	0.00194
859	0.08544	972	0.00217
858	0.08446	971	0.00238
856	0.08398	970	0.00265
855	0.08408	969	0.00294
853	0.08298	968	0.00334
851	0.0823	967	0.00399
850	0.0815	966	0.0047
849	0.0808	965	0.00529
848	0.08	964	0.00581
846	0.07898	963	0.00626
845	0.07818	962	0.00671
843	0.07708	961	0.00724
842	0.07576	960	0.00788
840	0.07404	959	0.00857
839	0.07212	958	0.0091
838	0.06918	957	0.00944
836	0.06594	956	0.00965
835	0.06216	955	0.00975
833	0.05828	954	0.00989
832	0.05538	953	0.01021
831	0.0524	952	0.01076
829	0.05032	951	0.01164
828	0.04892	950	0.01284
826	0.04776	949	0.01424
825	0.04658	948	0.01579
824	0.04608	947	0.01754
822	0.04552	946	0.01959
821	0.04496	945	0.02195
820	0.04446	944	0.0247
818	0.0442	943	0.0278
817	0.04396	942	0.03118
816	0.04376	941	0.03482
814	0.0438	940	0.03861
813	0.04354	939	0.04232
812	0.04392	938	0.04566
810	0.04402	937	0.04839
809	0.04408	936	0.05075
808	0.04444	935	0.05298
807	0.04486	934	0.05533
805	0.04492	933	0.05774
804	0.04562	932	0.05998
803	0.04636	931	0.06188
801	0.04674	930	0.06334
800	0.0471	929	0.06466
799	0.04748	928	0.06606
797	0.04824	927	0.0676
796	0.04894	926	0.06912
795	0.04932	925	0.07035
794	0.05002	924	0.07115
792	0.05046	923	0.07123
791	0.05116	922	0.07029
790	0.05186	921	0.0685
789	0.05226	920	0.06623
787	0.05264	919	0.06359
786	0.0531	918	0.06062
785	0.05382	917	0.05736
784	0.0542	916	0.05393
783	0.0546	915	0.0504
781	0.05506	914	0.04686
780	0.05514	913	0.04341
779	0.05552	912	0.04015
778	0.0556	911	0.03718
776	0.056	910	0.03454
775	0.05646	909	0.03208
774	0.05654	908	0.02958
773	0.05662	907	0.02714
772	0.05668	906	0.02487
770	0.0571	905	0.02287
769	0.05716	904	0.02119
768	0.05732	903	0.01984
767	0.0574	902	0.01873
766	0.05746	901	0.0178
765	0.05722	900	0.01696
763	0.05728	899	0.01618
762	0.05736	898	0.01547
761	0.05752	897	0.01471
760	0.05758	896	0.01373
759	0.05734	895	0.01266
758	0.0574	894	0.01172
756	0.05716	893	0.01123
755	0.05722	892	0.01108
754	0.05696	891	0.01091
753	0.05712	890	0.0106
752	0.05686	889	0.01011
751	0.05694	888	0.00952
750	0.05668	887	0.00893
748	0.05676	886	0.00839
747	0.0565	885	0.008
746	0.05622	884	0.00777
745	0.05596	883	0.00759
744	0.05536	882	0.00749
743	0.05476	881	0.00738
742	0.05346	880	0.00718
741	0.05224	879	0.00685
740	0.0506	878	0.00625
739	0.04896	877	0.00543
738	0.04628	876	0.00475
736	0.04394	875	0.00436
735	0.0416	874	0.0042
734	0.03924	873	0.00418
733	0.03688	872	0.00425
732	0.03522	871	0.00431
731	0.0333	870	0.00426
730	0.03184	869	0.00419
729	0.0305	868	0.00418
728	0.02934	867	0.00442
727	0.02812	866	0.00489
726	0.02698	865	0.00527
725	0.0259	864	0.0054
724	0.02486	863	0.00533
723	0.0238	862	0.00517
722	0.02282	861	0.00501
721	0.0219	860	0.00479
719	0.02098	859	0.00471
718	0.02014	858	0.0048
717	0.01938	857	0.00507
716	0.0186	856	0.00539
715	0.01796	855	0.00565
714	0.01732	854	0.00575
713	0.0168	853	0.0057
712	0.0163	852	0.00562
711	0.01586	851	0.00557
710	0.01546	850	0.00561
709	0.01504	849	0.00588
708	0.0147	848	0.00618
707	0.0143	847	0.00631
706	0.01396	846	0.00633
705	0.01366	845	0.00635
704	0.01336	844	0.00646
703	0.0143	843	0.00656
702	0.01396	842	0.00663
701	0.01366	841	0.00668
700	0.01336	840	0.00671
		839	0.00669
		838	0.0067
		837	0.00676
		836	0.00686
		835	0.00691
		834	0.0067
		833	0.00658
		832	0.00621
		831	0.00586
		830	0.00568
		829	0.00579
		828	0.00613
		827	0.0065
		826	0.0068
		825	0.00698
		824	0.00708
		823	0.00697
		822	0.00676
		821	0.0066
		820	0.00663
		819	0.00679
		818	0.00695
		817	0.0071
		816	0.00721
		815	0.00726
		814	0.00737
		813	0.00737
		812	0.00727
		811	0.00716
		810	0.00703
		809	0.007
		808	0.00706
		807	0.00711
		806	0.00698
		805	0.00666
		804	0.00641
		803	0.00636
		802	0.00642
		801	0.00661

## Sheet: Figure 2f
Figure 2f
In water	Temeprature (°C)		In cyclohexane	Temeprature (°C)
Time (s)	water-heating core	Cross-relaxtaion core	Time (s)	water-heating core	Cross-relaxtaion core
0.113	20.1556	20.0407	0.115	20.0489	20.0809
0.226	20.1618	20.0508	0.23	20.0498	20.0841
0.339	20.168	20.0609	0.345	20.0508	20.0872
0.452	20.1742	20.071	0.46	20.0517	20.0903
0.565	20.1803	20.0811	0.575	20.0527	20.0935
0.678	20.1865	20.0911	0.69	20.0537	20.0966
0.791	20.1927	20.1012	0.805	20.0546	20.0997
0.904	20.1989	20.1112	0.92	20.0556	20.1028
1.017	20.205	20.1213	1.035	20.0565	20.1059
1.13	20.2112	20.1313	1.15	20.0574	20.109
1.243	20.2173	20.1414	1.265	20.0584	20.1121
1.356	20.2235	20.1514	1.38	20.0593	20.1152
1.469	20.2296	20.1614	1.495	20.0603	20.1184
1.582	20.2357	20.1715	1.61	20.0613	20.1215
1.695	20.2419	20.1815	1.725	20.0622	20.1245
1.808	20.248	20.1915	1.84	20.0632	20.1276
1.921	20.2541	20.2015	1.955	20.0641	20.1307
2.034	20.2602	20.2115	2.07	20.065	20.1338
2.147	20.2664	20.2215	2.185	20.066	20.1369
2.26	20.2725	20.2315	2.3	20.0669	20.14
2.373	20.2786	20.2415	2.415	20.0679	20.1431
2.486	20.2847	20.2514	2.53	20.0689	20.1461
2.599	20.2908	20.2614	2.645	20.0698	20.1492
2.712	20.2968	20.2714	2.76	20.0707	20.1523
2.825	20.3029	20.2813	2.875	20.0717	20.1554
2.938	20.309	20.2913	2.99	20.0726	20.1584
3.051	20.3151	20.3012	3.105	20.0736	20.1615
3.164	20.3212	20.3112	3.22	20.0745	20.1645
3.277	20.3272	20.3211	3.335	20.0755	20.1676
3.39	20.3333	20.331	3.45	20.0764	20.1706
3.503	20.3393	20.341	3.565	20.0774	20.1737
3.616	20.3454	20.3509	3.68	20.0783	20.1767
3.729	20.3514	20.3608	3.795	20.0792	20.1798
3.842	20.3575	20.3707	3.91	20.0802	20.1828
3.955	20.3635	20.3806	4.025	20.0811	20.1859
4.068	20.3695	20.3905	4.14	20.0821	20.1889
4.181	20.3756	20.4004	4.255	20.083	20.1919
4.294	20.3816	20.4103	4.37	20.084	20.195
4.407	20.3876	20.4202	4.485	20.0849	20.198
4.52	20.3936	20.4301	4.6	20.0859	20.201
4.633	20.3996	20.4399	4.715	20.0868	20.204
4.746	20.4056	20.4498	4.83	20.0877	20.2071
4.859	20.4116	20.4597	4.945	20.0887	20.2101
4.972	20.4176	20.4695	5.06	20.0896	20.2131
5.085	20.4236	20.4794	5.175	20.0906	20.2161
5.198	20.4296	20.4892	5.29	20.0915	20.2191
5.311	20.4356	20.499	5.405	20.0924	20.2221
5.424	20.4415	20.5089	5.52	20.0934	20.2251
5.537	20.4475	20.5187	5.635	20.0943	20.2281
5.65	20.4535	20.5285	5.75	20.0953	20.2311
5.763	20.4594	20.5383	5.865	20.0962	20.2341
5.876	20.4654	20.5481	5.98	20.0971	20.2371
5.989	20.4713	20.558	6.095	20.0981	20.2401
6.102	20.4773	20.5678	6.21	20.099	20.2431
6.215	20.4832	20.5775	6.325	20.1	20.2461
6.328	20.4891	20.5873	6.44	20.1009	20.249
6.441	20.4951	20.5971	6.555	20.1018	20.252
6.554	20.501	20.6069	6.67	20.1028	20.255
6.667	20.5069	20.6167	6.785	20.1037	20.258
6.78	20.5128	20.6264	6.9	20.1046	20.2609
6.893	20.5187	20.6362	7.015	20.1056	20.2639
7.006	20.5246	20.6459	7.13	20.1065	20.2669
7.119	20.5305	20.6557	7.245	20.1075	20.2698
7.232	20.5364	20.6654	7.36	20.1084	20.2728
7.345	20.5423	20.6752	7.475	20.1093	20.2757
7.458	20.5482	20.6849	7.59	20.1103	20.2787
7.571	20.5541	20.6946	7.705	20.1112	20.2816
7.684	20.56	20.7043	7.82	20.1121	20.2846
7.797	20.5658	20.7141	7.935	20.1131	20.2875
7.91	20.5717	20.7238	8.05	20.114	20.2904
8.023	20.5776	20.7335	8.165	20.1149	20.2934
8.136	20.5834	20.7432	8.28	20.1159	20.2963
8.249	20.5893	20.7529	8.395	20.1168	20.2992
8.362	20.5951	20.7626	8.51	20.1177	20.3022
8.475	20.601	20.7722	8.625	20.1187	20.3051
8.588	20.6068	20.7819	8.74	20.1196	20.308
8.701	20.6126	20.7916	8.855	20.1205	20.3109
8.814	20.6185	20.8012	8.97	20.1214	20.3138
8.927	20.6243	20.8109	9.085	20.1224	20.3168
9.04	20.6301	20.8206	9.2	20.1233	20.3197
9.153	20.6359	20.8302	9.315	20.1242	20.3226
9.266	20.6417	20.8398	9.43	20.1252	20.3255
9.379	20.6475	20.8495	9.545	20.1261	20.3284
9.492	20.6533	20.8591	9.66	20.127	20.3313
9.605	20.6591	20.8687	9.775	20.128	20.3342
9.718	20.6649	20.8784	9.89	20.1289	20.3371
9.831	20.6707	20.888	10.005	20.1298	20.34
9.944	20.6765	20.8976	10.12	20.1307	20.3428
10.057	20.6822	20.9072	10.235	20.1317	20.3457
10.17	20.688	20.9168	10.35	20.1326	20.3486
10.283	20.6938	20.9264	10.465	20.1335	20.3515
10.396	20.6995	20.936	10.58	20.1345	20.3544
10.509	20.7053	20.9456	10.695	20.1354	20.3572
10.622	20.7111	20.9551	10.81	20.1363	20.3601
10.735	20.7168	20.9647	10.925	20.1372	20.363
10.848	20.7225	20.9743	11.04	20.1382	20.3658
10.961	20.7283	20.9838	11.155	20.1391	20.3687
11.074	20.734	20.9934	11.27	20.14	20.3716
11.187	20.7397	21.0029	11.385	20.1409	20.3744
11.3	20.7455	21.0125	11.5	20.1419	20.3773
11.413	20.7512	21.022	11.615	20.1428	20.3801
11.526	20.7569	21.0315	11.73	20.1437	20.383
11.639	20.7626	21.0411	11.845	20.1446	20.3858
11.752	20.7683	21.0506	11.96	20.1456	20.3886
11.865	20.774	21.0601	12.075	20.1465	20.3915
11.978	20.7797	21.0696	12.19	20.1474	20.3943
12.091	20.7854	21.0791	12.305	20.1483	20.3972
12.204	20.791	21.0886	12.42	20.1492	20.4
12.317	20.7967	21.0981	12.535	20.1502	20.4028
12.43	20.8024	21.1076	12.65	20.1511	20.4056
12.543	20.8081	21.1171	12.765	20.152	20.4085
12.656	20.8137	21.1265	12.88	20.1529	20.4113
12.769	20.8194	21.136	12.995	20.1539	20.4141
12.882	20.8251	21.1455	13.11	20.1548	20.4169
12.995	20.8307	21.1549	13.225	20.1557	20.4197
13.108	20.8363	21.1644	13.34	20.1566	20.4225
13.221	20.842	21.1738	13.455	20.1575	20.4253
13.334	20.8476	21.1833	13.57	20.1585	20.4281
13.447	20.8532	21.1927	13.685	20.1594	20.4309
13.56	20.8589	21.2021	13.8	20.1603	20.4337
13.673	20.8645	21.2116	13.915	20.1612	20.4365
13.786	20.8701	21.221	14.03	20.1621	20.4393
13.899	20.8757	21.2304	14.145	20.163	20.4421
14.012	20.8813	21.2398	14.26	20.164	20.4449
14.125	20.8869	21.2492	14.375	20.1649	20.4477
14.238	20.8925	21.2586	14.49	20.1658	20.4504
14.351	20.8981	21.268	14.605	20.1667	20.4532
14.464	20.9037	21.2774	14.72	20.1676	20.456
14.577	20.9093	21.2868	14.835	20.1685	20.4588
14.69	20.9149	21.2962	14.95	20.1695	20.4615
14.803	20.9204	21.3055	15.065	20.1704	20.4643
14.916	20.926	21.3149	15.18	20.1713	20.4671
15.029	20.9316	21.3242	15.295	20.1722	20.4698
15.142	20.9371	21.3336	15.41	20.1731	20.4726
15.255	20.9427	21.3429	15.525	20.174	20.4753
15.368	20.9482	21.3523	15.64	20.175	20.4781
15.481	20.9537	21.3616	15.755	20.1759	20.4808
15.594	20.9593	21.371	15.87	20.1768	20.4836
15.707	20.9648	21.3803	15.985	20.1777	20.4863
15.82	20.9703	21.3896	16.1	20.1786	20.489
15.933	20.9759	21.3989	16.215	20.1795	20.4918
16.046	20.9814	21.4082	16.33	20.1804	20.4945
16.159	20.9869	21.4175	16.445	20.1813	20.4972
16.272	20.9924	21.4268	16.56	20.1823	20.5
16.385	20.9979	21.4361	16.675	20.1832	20.5027
16.498	21.0034	21.4454	16.79	20.1841	20.5054
16.611	21.0089	21.4547	16.905	20.185	20.5081
16.724	21.0144	21.464	17.02	20.1859	20.5109
16.837	21.0199	21.4732	17.135	20.1868	20.5136
16.95	21.0254	21.4825	17.25	20.1877	20.5163
17.063	21.0309	21.4917	17.365	20.1886	20.519
17.176	21.0363	21.501	17.48	20.1895	20.5217
17.289	21.0418	21.5102	17.595	20.1904	20.5244
17.402	21.0472	21.5195	17.71	20.1914	20.5271
17.515	21.0527	21.5287	17.825	20.1923	20.5298
17.628	21.0582	21.538	17.94	20.1932	20.5325
17.741	21.0636	21.5472	18.055	20.1941	20.5352
17.854	21.069	21.5564	18.17	20.195	20.5378
17.967	21.0745	21.5656	18.285	20.1959	20.5405
18.08	21.0799	21.5748	18.4	20.1968	20.5432
18.193	21.0853	21.584	18.515	20.1977	20.5459
18.306	21.0907	21.5932	18.63	20.1986	20.5486
18.419	21.0962	21.6024	18.745	20.1995	20.5512
18.532	21.1016	21.6116	18.86	20.2004	20.5539
18.645	21.107	21.6208	18.975	20.2013	20.5566
18.758	21.1124	21.63	19.09	20.2022	20.5592
18.871	21.1178	21.6391	19.205	20.2032	20.5619
18.984	21.1232	21.6483	19.32	20.204	20.5646
19.097	21.1286	21.6575	19.435	20.205	20.5672
19.21	21.1339	21.6666	19.55	20.2059	20.5699
19.323	21.1393	21.6758	19.665	20.2068	20.5725
19.436	21.1447	21.6849	19.78	20.2077	20.5752
19.549	21.1501	21.694	19.895	20.2086	20.5778
19.662	21.1554	21.7032	20.01	20.2095	20.5804
19.775	21.1608	21.7123	20.125	20.2104	20.5831
19.888	21.1661	21.7214	20.24	20.2113	20.5857
20.001	21.1715	21.7305	20.355	20.2122	20.5884
20.114	21.1769	21.7396	20.47	20.2131	20.591
20.227	21.1822	21.7487	20.585	20.214	20.5936
20.34	21.1875	21.7578	20.7	20.2149	20.5962
20.453	21.1928	21.7669	20.815	20.2158	20.5989
20.566	21.1982	21.776	20.93	20.2167	20.6015
20.679	21.2035	21.7851	21.045	20.2176	20.6041
20.792	21.2088	21.7942	21.16	20.2185	20.6067
20.905	21.2141	21.8032	21.275	20.2194	20.6093
21.018	21.2194	21.8123	21.39	20.2203	20.6119
21.131	21.2247	21.8213	21.505	20.2212	20.6145
21.244	21.23	21.8304	21.62	20.2221	20.6171
21.357	21.2353	21.8394	21.735	20.223	20.6197
21.47	21.2406	21.8485	21.85	20.2239	20.6223
21.583	21.2459	21.8575	21.965	20.2248	20.6249
21.696	21.2512	21.8666	22.08	20.2257	20.6275
21.809	21.2564	21.8756	22.195	20.2266	20.6301
21.922	21.2617	21.8846	22.31	20.2275	20.6327
22.035	21.267	21.8936	22.425	20.2284	20.6352
22.148	21.2722	21.9026	22.54	20.2293	20.6378
22.261	21.2775	21.9116	22.655	20.2301	20.6404
22.374	21.2827	21.9206	22.77	20.231	20.643
22.487	21.288	21.9296	22.885	20.232	20.6456
22.6	21.2932	21.9386	23	20.2328	20.6481
22.713	21.2984	21.9476	23.115	20.2337	20.6507
22.826	21.3037	21.9574	23.23	20.2346	20.6532
22.939	21.3089	21.9672	23.345	20.2355	20.6558
23.052	21.3141	21.9771	23.46	20.2364	20.6584
23.165	21.3193	21.9867	23.575	20.2373	20.6609
23.278	21.3245	21.9963	23.69	20.2382	20.6635
23.391	21.3297	22.0061	23.805	20.2391	20.666
23.504	21.3349	22.0161	23.92	20.24	20.6685
23.617	21.3401	22.0259	24.035	20.2409	20.6711
23.73	21.3453	22.0356	24.15	20.2418	20.6736
23.843	21.3505	22.0451	24.265	20.2427	20.6762
23.956	21.3557	22.0549	24.38	20.2436	20.6787
24.069	21.3609	22.0648	24.495	20.2445	20.6812
24.182	21.366	22.0744	24.61	20.2453	20.6837
24.295	21.3712	22.0842	24.725	20.2462	20.6863
24.408	21.3764	22.0939	24.84	20.2471	20.6888
24.521	21.3815	22.1034	24.955	20.248	20.6913
24.634	21.3867	22.113	25.07	20.2489	20.6938
24.747	21.3918	22.1225	25.185	20.2498	20.6963
24.86	21.397	22.1317	25.3	20.2507	20.6989
24.973	21.4021	22.1409	25.415	20.2516	20.7014
25.086	21.4072	22.1502	25.53	20.2525	20.7039
25.199	21.4124	22.1593	25.645	20.2534	20.7064
25.312	21.4175	22.1685	25.76	20.2542	20.7089
25.425	21.4226	22.1779	25.875	20.2551	20.7114
25.538	21.4277	22.1872	25.99	20.256	20.7139
25.651	21.4328	22.1966	26.105	20.2569	20.7163
25.764	21.4379	22.2057	26.22	20.2578	20.7188
25.877	21.443	22.2148	26.335	20.2587	20.7213
25.99	21.4481	22.2234	26.45	20.2596	20.7238
26.103	21.4532	22.2325	26.565	20.2604	20.7263
26.216	21.4583	22.2413	26.68	20.2613	20.7287
26.329	21.4634	22.25	26.795	20.2622	20.7312
26.442	21.4684	22.259	26.91	20.2631	20.7337
26.555	21.4735	22.2676	27.025	20.264	20.7361
26.668	21.4786	22.2767	27.14	20.2649	20.7386
26.781	21.4836	22.2856	27.255	20.2658	20.7411
26.894	21.4887	22.2941	27.37	20.2666	20.7435
27.007	21.4937	22.3026	27.485	20.2675	20.746
27.12	21.4988	22.3113	27.6	20.2684	20.7484
27.233	21.5038	22.3196	27.715	20.2693	20.7509
27.346	21.5089	22.3278	27.83	20.2702	20.7533
27.459	21.5139	22.3358	27.945	20.271	20.7558
27.572	21.5189	22.3438	28.06	20.2719	20.7582
27.685	21.5239	22.3517	28.175	20.2728	20.7607
27.798	21.5289	22.3599	28.29	20.2737	20.7631
27.911	21.534	22.3681	28.405	20.2746	20.7655
28.024	21.539	22.376	28.52	20.2755	20.768
28.137	21.544	22.384	28.635	20.2763	20.7704
28.25	21.549	22.392	28.75	20.2772	20.7728
28.363	21.554	22.4	28.865	20.2781	20.7752
28.476	21.5589	22.4082	28.98	20.279	20.7777
28.589	21.5639	22.4162	29.095	20.2799	20.7801
28.702	21.5689	22.4245	29.21	20.2807	20.7825
28.815	21.5739	22.4332	29.325	20.2816	20.7849
28.928	21.5788	22.4417	29.44	20.2825	20.7873
29.041	21.5838	22.45	29.555	20.2834	20.7897
29.154	21.5888	22.4582	29.67	20.2843	20.7921
29.267	21.5937	22.4663	29.785	20.2851	20.7945
29.38	21.5987	22.4745	29.9	20.286	20.7969
29.493	21.6036	22.483	30.015	20.2869	20.7993
29.606	21.6086	22.4915	30.13	20.2878	20.8017
29.719	21.6135	22.4995	30.245	20.2886	20.8041
29.832	21.6184	22.5077	30.36	20.2895	20.8064
29.945	21.6233	22.5158	30.475	20.2904	20.8088
30.058	21.6283	22.5241	30.59	20.2913	20.8112
30.171	21.6332	22.5324	30.705	20.2921	20.8136
30.284	21.6381	22.5408	30.82	20.293	20.816
30.397	21.643	22.5492	30.935	20.2939	20.8183
30.51	21.6479	22.5575	31.05	20.2948	20.8207
30.623	21.6528	22.5656	31.165	20.2956	20.823
30.736	21.6577	22.5739	31.28	20.2965	20.8254
30.849	21.6626	22.5822	31.395	20.2974	20.8278
30.962	21.6674	22.5905	31.51	20.2983	20.8301
31.075	21.6723	22.5987	31.625	20.2991	20.8325
31.188	21.6772	22.6071	31.74	20.3	20.8348
31.301	21.6821	22.6156	31.855	20.3009	20.8372
31.414	21.6869	22.6238	31.97	20.3017	20.8395
31.527	21.6918	22.6323	32.085	20.3026	20.8419
31.64	21.6966	22.6405	32.2	20.3035	20.8442
31.753	21.7015	22.649	32.315	20.3044	20.8465
31.866	21.7063	22.6577	32.43	20.3052	20.8489
31.979	21.7111	22.6662	32.545	20.3061	20.8512
32.092	21.716	22.6747	32.66	20.307	20.8535
32.205	21.7208	22.6834	32.775	20.3078	20.8558
32.318	21.7256	22.6921	32.89	20.3087	20.8582
32.431	21.7305	22.7008	33.005	20.3096	20.8605
32.544	21.7353	22.7094	33.12	20.3104	20.8628
32.657	21.7401	22.7183	33.235	20.3113	20.8651
32.77	21.7449	22.727	33.35	20.3122	20.8674
32.883	21.7497	22.7356	33.465	20.3131	20.8697
32.996	21.7545	22.7443	33.58	20.3139	20.872
33.109	21.7593	22.7531	33.695	20.3148	20.8743
33.222	21.7641	22.7615	33.81	20.3157	20.8766
33.335	21.7688	22.7701	33.925	20.3165	20.8789
33.448	21.7736	22.7785	34.04	20.3174	20.8812
33.561	21.7784	22.7869	34.155	20.3183	20.8835
33.674	21.7831	22.7955	34.27	20.3191	20.8858
33.787	21.7879	22.8039	34.385	20.32	20.8881
33.9	21.7926	22.8124	34.5	20.3209	20.8904
34.013	21.7974	22.821	34.615	20.3217	20.8926
34.126	21.8022	22.8294	34.73	20.3226	20.8949
34.239	21.8069	22.8379	34.845	20.3235	20.8972
34.352	21.8116	22.8464	34.96	20.3243	20.8994
34.465	21.8163	22.855	35.075	20.3252	20.9017
34.578	21.8211	22.8638	35.19	20.326	20.904
34.691	21.8258	22.8721	35.305	20.3269	20.9062
34.804	21.8305	22.8804	35.42	20.3278	20.9085
34.917	21.8352	22.8886	35.535	20.3286	20.9107
35.03	21.8399	22.8968	35.65	20.3295	20.913
35.143	21.8446	22.905	35.765	20.3304	20.9152
35.256	21.8493	22.9129	35.88	20.3312	20.9175
35.369	21.854	22.921	35.995	20.3321	20.9197
35.482	21.8587	22.9293	36.11	20.3329	20.922
35.595	21.8634	22.9374	36.225	20.3338	20.9242
35.708	21.8681	22.9457	36.34	20.3347	20.9264
35.821	21.8727	22.9536	36.455	20.3355	20.9287
35.934	21.8774	22.9617	36.57	20.3364	20.9309
36.047	21.8821	22.9698	36.685	20.3373	20.9331
36.16	21.8867	22.9777	36.8	20.3381	20.9354
36.273	21.8914	22.9854	36.915	20.339	20.9376
36.386	21.896	22.9931	37.03	20.3398	20.9398
36.499	21.9007	23.001	37.145	20.3407	20.942
36.612	21.9053	23.0089	37.26	20.3415	20.9442
36.725	21.91	23.0171	37.375	20.3424	20.9464
36.838	21.9146	23.025	37.49	20.3433	20.9486
36.951	21.9192	23.0329	37.605	20.3441	20.9508
37.064	21.9238	23.0405	37.72	20.345	20.953
37.177	21.9285	23.048	37.835	20.3458	20.9552
37.29	21.9331	23.0556	37.95	20.3467	20.9574
37.403	21.9377	23.0631	38.065	20.3475	20.9596
37.516	21.9423	23.0704	38.18	20.3484	20.9618
37.629	21.9469	23.0777	38.295	20.3493	20.964
37.742	21.9515	23.0855	38.41	20.3501	20.9662
37.855	21.956	23.0931	38.525	20.351	20.9684
37.968	21.9606	23.1008	38.64	20.3518	20.9705
38.081	21.9652	23.1083	38.755	20.3527	20.9727
38.194	21.9698	23.1159	38.87	20.3535	20.9749
38.307	21.9743	23.1237	38.985	20.3544	20.9771
38.42	21.9789	23.1312	39.1	20.3552	20.9792
38.533	21.9835	23.1388	39.215	20.3561	20.9814
38.646	21.988	23.1466	39.33	20.3569	20.9836
38.759	21.9926	23.1544	39.445	20.3578	20.9857
38.872	21.9971	23.1622	39.56	20.3587	20.9879
38.985	22.0016	23.1696	39.675	20.3595	20.99
39.098	22.0062	23.1775	39.79	20.3604	20.9922
39.211	22.0107	23.1852	39.905	20.3612	20.9943
39.324	22.0152	23.1928	40.02	20.362	20.9964
39.437	22.0197	23.2004	40.135	20.3629	20.9986
39.55	22.0242	23.2081	40.25	20.3637	21.0007
39.663	22.0288	23.2161	40.365	20.3646	21.0029
39.776	22.0333	23.2237	40.48	20.3654	21.005
39.889	22.0378	23.231	40.595	20.3663	21.0071
40.002	22.0423	23.2383	40.71	20.3671	21.0093
40.115	22.0467	23.2456	40.825	20.368	21.0114
40.228	22.0512	23.2526	40.94	20.3688	21.0135
40.341	22.0557	23.2599	41.055	20.3697	21.0156
40.454	22.0602	23.2671	41.17	20.3706	21.0177
40.567	22.0647	23.2747	41.285	20.3714	21.0198
40.68	22.0691	23.2823	41.4	20.3722	21.022
40.793	22.0736	23.2901	41.515	20.3731	21.024
40.906	22.078	23.2975	41.63	20.3739	21.0262
41.019	22.0825	23.305	41.745	20.3748	21.0283
41.132	22.0869	23.3127	41.86	20.3756	21.0303
41.245	22.0914	23.3203	41.975	20.3765	21.0325
41.358	22.0958	23.3279	42.09	20.3773	21.0345
41.471	22.1002	23.3352	42.205	20.3782	21.0366
41.584	22.1047	23.3425	42.32	20.379	21.0387
41.697	22.1091	23.3499	42.435	20.3799	21.0408
41.81	22.1135	23.3574	42.55	20.3807	21.0429
41.923	22.1179	23.3648	42.665	20.3816	21.045
42.036	22.1223	23.3723	42.78	20.3824	21.047
42.149	22.1267	23.3797	42.895	20.3832	21.0491
42.262	22.1311	23.3868	43.01	20.3841	21.0512
42.375	22.1355	23.3938	43.125	20.3849	21.0532
42.488	22.1399	23.4015	43.24	20.3858	21.0553
42.601	22.1443	23.4087	43.355	20.3866	21.0574
42.714	22.1487	23.4158	43.47	20.3875	21.0594
42.827	22.1531	23.4228	43.585	20.3883	21.0615
42.94	22.1574	23.4297	43.7	20.3891	21.0635
43.053	22.1618	23.4372	43.815	20.39	21.0656
43.166	22.1661	23.4444	43.93	20.3908	21.0676
43.279	22.1705	23.452	44.045	20.3917	21.0697
43.392	22.1748	23.4595	44.16	20.3925	21.0717
43.505	22.1792	23.4672	44.275	20.3933	21.0737
43.618	22.1835	23.4748	44.39	20.3942	21.0758
43.731	22.1879	23.4823	44.505	20.395	21.0778
43.844	22.1922	23.4897	44.62	20.3959	21.0798
43.957	22.1965	23.4971	44.735	20.3967	21.0819
44.07	22.2008	23.5047	44.85	20.3975	21.0839
44.183	22.2052	23.5123	44.965	20.3984	21.0859
44.296	22.2095	23.5196	45.08	20.3992	21.0879
44.409	22.2138	23.5271	45.195	20.4001	21.0899
44.522	22.2181	23.5348	45.31	20.4009	21.092
44.635	22.2224	23.5425	45.425	20.4017	21.094
44.748	22.2267	23.5498	45.54	20.4026	21.096
44.861	22.2309	23.5575	45.655	20.4034	21.098
44.974	22.2352	23.5652	45.77	20.4042	21.1
45.087	22.2395	23.5724	45.885	20.4051	21.102
45.2	22.2438	23.5797	46	20.4059	21.104
45.313	22.248	23.5872	46.115	20.4067	21.1059
45.426	22.2523	23.5946	46.23	20.4076	21.1079
45.539	22.2566	23.6021	46.345	20.4084	21.1099
45.652	22.2608	23.6095	46.46	20.4093	21.1119
45.765	22.2651	23.6167	46.575	20.4101	21.1139
45.878	22.2693	23.624	46.69	20.4109	21.1159
45.991	22.2736	23.6316	46.805	20.4118	21.1178
46.104	22.2778	23.6393	46.92	20.4126	21.1198
46.217	22.282	23.6472	47.035	20.4134	21.1218
46.33	22.2862	23.6552	47.15	20.4142	21.1238
46.443	22.2904	23.663	47.265	20.4151	21.1257
46.556	22.2947	23.6709	47.38	20.4159	21.1277
46.669	22.2989	23.6787	47.495	20.4168	21.1296
46.782	22.3031	23.6863	47.61	20.4176	21.1316
46.895	22.3073	23.6941	47.725	20.4184	21.1335
47.008	22.3115	23.7021	47.84	20.4193	21.1355
47.121	22.3157	23.7097	47.955	20.4201	21.1374
47.234	22.3198	23.7173	48.07	20.4209	21.1394
47.347	22.324	23.7249	48.185	20.4217	21.1413
47.46	22.3282	23.7327	48.3	20.4226	21.1432
47.573	22.3324	23.7407	48.415	20.4234	21.1452
47.686	22.3365	23.7487	48.53	20.4242	21.1471
47.799	22.3407	23.7564	48.645	20.425	21.149
47.912	22.3449	23.7642	48.76	20.4259	21.151
48.025	22.349	23.7721	48.875	20.4267	21.1529
48.138	22.3532	23.7799	48.99	20.4275	21.1548
48.251	22.3573	23.7877	49.105	20.4284	21.1567
48.364	22.3614	23.7951	49.22	20.4292	21.1586
48.477	22.3656	23.8028	49.335	20.43	21.1606
48.59	22.3697	23.8108	49.45	20.4308	21.1625
48.703	22.3738	23.8187	49.565	20.4317	21.1644
48.816	22.3779	23.8269	49.68	20.4325	21.1663
48.929	22.382	23.8348	49.795	20.4333	21.1682
49.042	22.3862	23.8424	49.91	20.4342	21.1701
49.155	22.3903	23.8498	50.025	20.435	21.172
49.268	22.3944	23.8575	50.14	20.4358	21.1739
49.381	22.3985	23.8651	50.255	20.4366	21.1757
49.494	22.4025	23.873	50.37	20.4375	21.1776
49.607	22.4066	23.8805	50.485	20.4383	21.1795
49.72	22.4107	23.8877	50.6	20.4391	21.1814
49.833	22.4148	23.8951	50.715	20.4399	21.1833
49.946	22.4188	23.9028	50.83	20.4408	21.1851
50.059	22.4229	23.9104	50.945	20.4416	21.187
50.172	22.427	23.9179	51.06	20.4424	21.1889
50.285	22.431	23.9255	51.175	20.4432	21.1908
50.398	22.4351	23.9329	51.29	20.444	21.1926
50.511	22.4391	23.9403	51.405	20.4449	21.1945
50.624	22.4432	23.9476	51.52	20.4457	21.1963
50.737	22.4472	23.955	51.635	20.4465	21.1982
50.85	22.4512	23.9624	51.75	20.4473	21.2
50.963	22.4552	23.9701	51.865	20.4481	21.2019
51.076	22.4593	23.9779	51.98	20.4493	21.2037
51.189	22.4633	23.9856	52.095	20.4504	21.2056
51.302	22.4673	23.9932	52.21	20.4514	21.2074
51.415	22.4713	24.0008	52.325	20.4526	21.2093
51.528	22.4753	24.0085	52.44	20.4537	21.2111
51.641	22.4793	24.0161	52.555	20.4549	21.2129
51.754	22.4833	24.0235	52.67	20.4559	21.2147
51.867	22.4873	24.0311	52.785	20.457	21.2166
51.98	22.4913	24.0385	52.9	20.458	21.2184
52.093	22.4952	24.0464	53.015	20.459	21.2202
52.206	22.4992	24.0537	53.13	20.4601	21.222
52.319	22.5032	24.0612	53.245	20.4613	21.2238
52.432	22.5071	24.069	53.36	20.4624	21.2257
52.545	22.5111	24.0761	53.475	20.4634	21.2275
52.658	22.5151	24.0833	53.59	20.4645	21.2293
52.771	22.519	24.0905	53.705	20.4656	21.2311
52.884	22.523	24.098	53.82	20.4668	21.2329
52.997	22.5269	24.1054	53.935	20.4678	21.2347
53.11	22.5308	24.1128	54.05	20.4689	21.2365
53.223	22.5347	24.1201	54.165	20.47	21.2383
53.336	22.5387	24.1276	54.28	20.4711	21.24
53.449	22.5426	24.135	54.395	20.4721	21.2418
53.562	22.5465	24.1425	54.51	20.4731	21.2436
53.675	22.5504	24.1498	54.625	20.474	21.2454
53.788	22.5543	24.1572	54.74	20.4751	21.2472
53.901	22.5582	24.1644	54.855	20.4762	21.2489
54.014	22.5621	24.1717	54.97	20.4773	21.2507
54.127	22.566	24.1791	55.085	20.4782	21.2525
54.24	22.5699	24.1871	55.2	20.4792	21.2542
54.353	22.5738	24.1951	55.315	20.48	21.256
54.466	22.5776	24.203	55.43	20.4809	21.2578
54.579	22.5815	24.211	55.545	20.4818	21.2595
54.692	22.5854	24.219	55.66	20.4828	21.2613
54.805	22.5892	24.2271	55.775	20.4836	21.263
54.918	22.5931	24.2349	55.89	20.4843	21.2648
55.031	22.597	24.2424	56.005	20.4851	21.2665
55.144	22.6008	24.25	56.12	20.486	21.2683
55.257	22.6046	24.2577	56.235	20.487	21.27
55.37	22.6085	24.2651	56.35	20.488	21.2717
55.483	22.6123	24.2723	56.465	20.4889	21.2735
55.596	22.6162	24.2796	56.58	20.4898	21.2752
55.709	22.62	24.2869	56.695	20.4907	21.2769
55.822	22.6238	24.2942	56.81	20.4916	21.2787
55.935	22.6276	24.3016	56.925	20.4924	21.2804
56.048	22.6314	24.3088	57.04	20.4932	21.2821
56.161	22.6352	24.3159	57.155	20.4939	21.2838
56.274	22.639	24.3227	57.27	20.4945	21.2855
56.387	22.6428	24.3298	57.385	20.4953	21.2873
56.5	22.6466	24.337	57.5	20.4962	21.2889
56.613	22.6504	24.3443	57.615	20.4969	21.2907
56.726	22.6542	24.3519	57.73	20.4977	21.2924
56.839	22.6579	24.3593	57.845	20.4985	21.2941
56.952	22.6617	24.3664	57.96	20.4992	21.2958
57.065	22.6655	24.3736	58.075	20.5	21.2975
57.178	22.6692	24.3806	58.19	20.5009	21.2991
57.291	22.673	24.3874	58.305	20.5017	21.3008
57.404	22.6767	24.3946	58.42	20.5026	21.3025
57.517	22.6805	24.4017	58.535	20.5035	21.3042
57.63	22.6842	24.4088	58.65	20.5044	21.3059
57.743	22.688	24.4161	58.765	20.5053	21.3076
57.856	22.6917	24.4228	58.88	20.5061	21.3092
57.969	22.6954	24.43	58.995	20.507	21.3109
58.082	22.6991	24.4372	59.11	20.5079	21.3126
58.195	22.7029	24.4444	59.225	20.5087	21.3142
58.308	22.7066	24.4517	59.34	20.5096	21.3159
58.421	22.7103	24.4587	59.455	20.5105	21.3176
58.534	22.714	24.4657	59.57	20.5114	21.3192
58.647	22.7177	24.4726	59.685	20.5123	21.3209
58.76	22.7214	24.4798	59.8	20.5133	21.3225
58.873	22.725	24.487	59.915	20.5141	21.3242
58.986	22.7287	24.4941	60.03	20.5151	21.3258
59.099	22.7324	24.5011	60.145	20.5163	21.3275
59.212	22.7361	24.5081	60.26	20.5172	21.3291
59.325	22.7398	24.5152	60.375	20.5182	21.3307
59.438	22.7434	24.5222	60.49	20.5194	21.3324
59.551	22.7471	24.5292	60.605	20.5206	21.334
59.664	22.7507	24.5362	60.72	20.5217	21.3356
59.777	22.7544	24.5432	60.835	20.5227	21.3373
59.89	22.758	24.5502	60.95	20.5239	21.3389
60.003	22.7617	24.5573	61.065	20.525	21.3405
60.116	22.7653	24.5643	61.18	20.5262	21.3421
60.229	22.7689	24.5713	61.295	20.5272	21.3437
60.342	22.7725	24.5782	61.41	20.5282	21.3453
60.455	22.7762	24.5853	61.525	20.529	21.3469
60.568	22.7798	24.5926	61.64	20.5298	21.3485
60.681	22.7834	24.5998	61.755	20.5307	21.3501
60.794	22.787	24.6068	61.87	20.5317	21.3517
60.907	22.7906	24.614	61.985	20.5326	21.3533
61.02	22.7942	24.6211	62.1	20.5334	21.3549
61.133	22.7978	24.6283	62.215	20.5342	21.3565
61.246	22.8014	24.6356	62.33	20.535	21.3581
61.359	22.805	24.6428	62.445	20.5356	21.3597
61.472	22.8085	24.65	62.56	20.5364	21.3613
61.585	22.8121	24.6572	62.675	20.5373	21.3629
61.698	22.8157	24.6642	62.79	20.5382	21.3644
61.811	22.8192	24.6712	62.905	20.539	21.366
61.924	22.8228	24.6782	63.02	20.5398	21.3676
62.037	22.8263	24.6855	63.135	20.5404	21.3692
62.15	22.8299	24.6928	63.25	20.5412	21.3707
62.263	22.8334	24.7002	63.365	20.5421	21.3723
62.376	22.837	24.7077	63.48	20.543	21.3738
62.489	22.8405	24.7153	63.595	20.5439	21.3754
62.602	22.844	24.7227	63.71	20.5448	21.377
62.715	22.8475	24.7302	63.825	20.5456	21.3785
62.828	22.8511	24.7377	63.94	20.5464	21.3801
62.941	22.8546	24.7453	64.055	20.5472	21.3816
63.054	22.8581	24.7525	64.17	20.5479	21.3831
63.167	22.8616	24.7598	64.285	20.5487	21.3847
63.28	22.8651	24.7671	64.4	20.5494	21.3862
63.393	22.8686	24.7745	64.515	20.5502	21.3878
63.506	22.8721	24.7815	64.63	20.5511	21.3893
63.619	22.8756	24.7884	64.745	20.552	21.3908
63.732	22.879	24.7957	64.86	20.5531	21.3923
63.845	22.8825	24.8029	64.975	20.5543	21.3939
63.958	22.886	24.8101	65.09	20.5555	21.3954
64.071	22.8895	24.8174	65.205	20.5564	21.3969
64.184	22.8929	24.8248	65.32	20.5575	21.3984
64.297	22.8964	24.8319	65.435	20.5585	21.3999
64.41	22.8998	24.8393	65.55	20.5595	21.4014
64.523	22.9033	24.8465	65.665	20.5605	21.4029
64.636	22.9067	24.8533	65.78	20.5614	21.4044
64.749	22.9101	24.8604	65.895	20.5623	21.4059
64.862	22.9136	24.8673	66.01	20.5633	21.4074
64.975	22.917	24.8744	66.125	20.5639	21.4089
65.088	22.9204	24.8813	66.24	20.5646	21.4104
65.201	22.9238	24.8884	66.355	20.5654	21.4119
65.314	22.9273	24.8956	66.47	20.5663	21.4134
65.427	22.9307	24.903	66.585	20.5671	21.4149
65.54	22.9341	24.9102	66.7	20.5678	21.4164
65.653	22.9375	24.9172	66.815	20.5685	21.4178
65.766	22.9409	24.924	66.93	20.5692	21.4193
65.879	22.9442	24.931	67.045	20.5703	21.4208
65.992	22.9476	24.938	67.16	20.5712	21.4222
66.105	22.951	24.9453	67.275	20.5721	21.4237
66.218	22.9544	24.9525	67.39	20.5729	21.4252
66.331	22.9578	24.9597	67.505	20.5739	21.4266
66.444	22.9611	24.9669	67.62	20.5747	21.4281
66.557	22.9645	24.974	67.735	20.5756	21.4295
66.67	22.9678	24.9808	67.85	20.5764	21.431
66.783	22.9712	24.9875	67.965	20.5771	21.4324
66.896	22.9745	24.9941	68.08	20.5778	21.4339
67.009	22.9779	25.0012	68.195	20.5783	21.4353
67.122	22.9812	25.0081	68.31	20.5789	21.4368
67.235	22.9845	25.015	68.425	20.5795	21.4382
67.348	22.9879	25.022	68.54	20.5799	21.4396
67.461	22.9912	25.0289	68.655	20.5805	21.4411
67.574	22.9945	25.0355	68.77	20.5811	21.4425
67.687	22.9978	25.0422	68.885	20.5817	21.4439
67.8	23.0011	25.049	69	20.5822	21.4453
67.913	23.0044	25.0555	69.115	20.5827	21.4468
68.026	23.0073	25.0624	69.23	20.5832	21.4479
68.139	23.0103	25.0689	69.345	20.5836	21.4491
68.252	23.0132	25.0755	69.46	20.584	21.4503
68.365	23.0162	25.0821	69.575	20.5845	21.4515
68.478	23.0191	25.0889	69.69	20.5848	21.4526
68.591	23.0221	25.0957	69.805	20.5854	21.4538
68.704	23.025	25.1025	69.92	20.5858	21.455
68.817	23.0279	25.1092	70.035	20.5862	21.4561
68.93	23.0309	25.1163	70.15	20.5866	21.4573
69.043	23.0338	25.1236	70.265	20.5871	21.4584
69.156	23.0367	25.131	70.38	20.5878	21.4596
69.269	23.0396	25.1378	70.495	20.5885	21.4607
69.382	23.0425	25.1448	70.61	20.5891	21.4619
69.495	23.0454	25.1516	70.725	20.5896	21.463
69.608	23.0483	25.1585	70.84	20.5902	21.4642
69.721	23.0512	25.1652	70.955	20.5908	21.4653
69.834	23.0541	25.1719	71.07	20.5912	21.4664
69.947	23.057	25.1787	71.185	20.5917	21.4676
70.06	23.0599	25.1855	71.3	20.5922	21.4687
70.173	23.0627	25.1924	71.415	20.5927	21.4698
70.286	23.0656	25.1992	71.53	20.5933	21.471
70.399	23.0685	25.2061	71.645	20.5938	21.4721
70.512	23.0713	25.2127	71.76	20.5941	21.4732
70.625	23.0742	25.2193	71.875	20.5944	21.4743
70.738	23.0771	25.2258	71.99	20.5948	21.4754
70.851	23.0799	25.2318	72.105	20.5951	21.4765
70.964	23.0828	25.2378	72.22	20.5956	21.4777
71.077	23.0856	25.2442	72.335	20.596	21.4788
71.19	23.0885	25.2504	72.45	20.5965	21.4799
71.303	23.0913	25.2568	72.565	20.597	21.481
71.416	23.0941	25.2631	72.68	20.5974	21.4821
71.529	23.097	25.2695	72.795	20.598	21.4832
71.642	23.0998	25.2758	72.91	20.5984	21.4843
71.755	23.1026	25.282	73.025	20.5989	21.4854
71.868	23.1055	25.2882	73.14	20.5993	21.4864
71.981	23.1083	25.2941	73.255	20.5997	21.4875
72.094	23.1111	25.3	73.37	20.6003	21.4886
72.207	23.1139	25.3063	73.485	20.601	21.4897
72.32	23.1167	25.3125	73.6	20.6015	21.4908
72.433	23.1195	25.3186	73.715	20.602	21.4918
72.546	23.1223	25.3249	73.83	20.6025	21.4929
72.659	23.1251	25.331	73.945	20.6031	21.494
72.772	23.1279	25.3372	74.06	20.6037	21.4951
72.885	23.1307	25.3437	74.175	20.6043	21.4961
72.998	23.1335	25.3504	74.29	20.6049	21.4972
73.111	23.1362	25.3568	74.405	20.6055	21.4982
73.224	23.139	25.363	74.52	20.6062	21.4993
73.337	23.1418	25.3691	74.635	20.6068	21.5004
73.45	23.1446	25.3753	74.75	20.6075	21.5014
73.563	23.1473	25.3815	74.865	20.608	21.5025
73.676	23.1501	25.3877	74.98	20.6086	21.5035
73.789	23.1529	25.3939	75.095	20.6092	21.5046
73.902	23.1556	25.4001	75.21	20.6098	21.5056
74.015	23.1584	25.4062	75.325	20.6105	21.5067
74.128	23.1611	25.412	75.44	20.6111	21.5077
74.241	23.1639	25.4181	75.555	20.6117	21.5087
74.354	23.1666	25.4244	75.67	20.6122	21.5098
74.467	23.1693	25.4307	75.785	20.6127	21.5108
74.58	23.1721	25.4371	75.9	20.6132	21.5118
74.693	23.1748	25.4431	76.015	20.6139	21.5128
74.806	23.1775	25.449	76.13	20.6147	21.5139
74.919	23.1802	25.4548	76.245	20.6153	21.5149
75.032	23.183	25.4607	76.36	20.616	21.5159
75.145	23.1857	25.4664	76.475	20.6166	21.5169
75.258	23.1884	25.4721	76.59	20.6173	21.5179
75.371	23.1911	25.4778	76.705	20.6179	21.519
75.484	23.1938	25.4834	76.82	20.6186	21.52
75.597	23.1965	25.489	76.935	20.6193	21.521
75.71	23.1992	25.4947	77.05	20.6198	21.522
75.823	23.2019	25.5004	77.165	20.6202	21.523
75.936	23.2045	25.5062	77.28	20.6207	21.524
76.049	23.2072	25.5115	77.395	20.6211	21.525
76.162	23.2099	25.5169	77.51	20.6216	21.526
76.275	23.2126	25.5227	77.625	20.6219	21.527
76.388	23.2152	25.5285	77.74	20.6223	21.528
76.501	23.2179	25.5342	77.855	20.6225	21.5289
76.614	23.2206	25.5399	77.97	20.623	21.5299
76.727	23.2232	25.5459	78.085	20.6233	21.5309
76.84	23.2259	25.5515	78.2	20.6239	21.5319
76.953	23.2285	25.5576	78.315	20.6243	21.5329
77.066	23.2312	25.5635	78.43	20.6248	21.5339
77.179	23.2338	25.5691	78.545	20.6252	21.5348
77.292	23.2365	25.5746	78.66	20.6256	21.5358
77.405	23.2391	25.5802	78.775	20.6262	21.5368
77.518	23.2417	25.5858	78.89	20.6267	21.5377
77.631	23.2444	25.5913	79.005	20.6273	21.5387
77.744	23.247	25.5968	79.12	20.6276	21.5397
77.857	23.2496	25.6022	79.235	20.6282	21.5406
77.97	23.2522	25.6074	79.35	20.6286	21.5416
78.083	23.2548	25.6127	79.465	20.6292	21.5426
78.196	23.2574	25.6181	79.58	20.6297	21.5435
78.309	23.26	25.6236	79.695	20.6303	21.5445
78.422	23.2627	25.6289	79.81	20.6308	21.5454
78.535	23.2652	25.6345	79.925	20.6312	21.5464
78.648	23.2678	25.6397	80.04	20.6317	21.5473
78.761	23.2704	25.6451	80.155	20.632	21.5483
78.874	23.273	25.6505	80.27	20.6324	21.5492
78.987	23.2756	25.6558	80.385	20.6327	21.5501
79.1	23.2782	25.6611	80.5	20.6331	21.5511
79.213	23.2808	25.666	80.615	20.6335	21.552
79.326	23.2833	25.6708	80.73	20.6341	21.553
79.439	23.2859	25.6757	80.845	20.6345	21.5539
79.552	23.2885	25.6806	80.96	20.6349	21.5548
79.665	23.291	25.6855	81.075	20.6353	21.5558
79.778	23.2936	25.6906	81.19	20.6356	21.5567
79.891	23.2961	25.6952	81.305	20.636	21.5576
80.004	23.2987	25.6997	81.42	20.6366	21.5585
80.117	23.3012	25.7044	81.535	20.637	21.5594
80.23	23.3038	25.7092	81.65	20.6375	21.5604
80.343	23.3063	25.7139	81.765	20.638	21.5613
80.456	23.3089	25.7187	81.88	20.6384	21.5622
80.569	23.3114	25.7233	81.995	20.639	21.5631
80.682	23.3139	25.7279	82.11	20.6395	21.564
80.795	23.3165	25.7324	82.225	20.6397	21.5649
80.908	23.319	25.7371	82.34	20.6402	21.5658
81.021	23.3215	25.7419	82.455	20.6408	21.5667
81.134	23.324	25.7467	82.57	20.6414	21.5676
81.247	23.3266	25.7515	82.685	20.642	21.5685
81.36	23.3291	25.7564	82.8	20.6425	21.5694
81.473	23.3316	25.7612	82.915	20.6429	21.5703
81.586	23.3341	25.7663	83.03	20.6434	21.5712
81.699	23.3366	25.7714	83.145	20.6439	21.5721
81.812	23.3391	25.7763	83.26	20.6441	21.573
81.925	23.3416	25.7814	83.375	20.6445	21.5739
82.038	23.3441	25.7864	83.49	20.6449	21.5748
82.151	23.3466	25.7912	83.605	20.6453	21.5757
82.264	23.3491	25.7964	83.72	20.6457	21.5766
82.377	23.3516	25.8015	83.835	20.6462	21.5774
82.49	23.3541	25.8065	83.95	20.6467	21.5783
82.603	23.3566	25.8118	84.065	20.6472	21.5792
82.716	23.3591	25.8167	84.18	20.6477	21.5801
82.829	23.3616	25.8217	84.295	20.6482	21.5809
82.942	23.364	25.8268	84.41	20.6487	21.5818
83.055	23.3665	25.8315	84.525	20.649	21.5827
83.168	23.369	25.8365	84.64	20.6495	21.5835
83.281	23.3715	25.8414	84.755	20.65	21.5844
83.394	23.374	25.8467	84.87	20.6504	21.5853
83.507	23.3764	25.8521	84.985	20.6509	21.5861
83.62	23.3789	25.8575	85.1	20.6513	21.587
83.733	23.3814	25.8631	85.215	20.6518	21.5879
83.846	23.3838	25.8687	85.33	20.6523	21.5887
83.959	23.3863	25.8741	85.445	20.6529	21.5896
84.072	23.3888	25.8796	85.56	20.6534	21.5904
84.185	23.3912	25.8852	85.675	20.6539	21.5913
84.298	23.3937	25.891	85.79	20.6542	21.5921
84.411	23.3961	25.8965	85.905	20.6546	21.593
84.524	23.3986	25.9018	86.02	20.6549	21.5938
84.637	23.4011	25.9071	86.135	20.6553	21.5947
84.75	23.4035	25.9124	86.25	20.6557	21.5955
84.863	23.406	25.9176	86.365	20.6559	21.5964
84.976	23.4084	25.9228	86.48	20.6562	21.5972
85.089	23.4108	25.9282	86.595	20.6566	21.598
85.202	23.4133	25.934	86.71	20.6569	21.5989
85.315	23.4157	25.9397	86.825	20.6571	21.5997
85.428	23.4182	25.9455	86.94	20.6573	21.6005
85.541	23.4206	25.9513	87.055	20.6575	21.6014
85.654	23.4231	25.9568	87.17	20.6579	21.6022
85.767	23.4255	25.9622	87.285	20.6583	21.603
85.88	23.4279	25.9675	87.4	20.6587	21.6038
85.993	23.4304	25.9727	87.515	20.6589	21.6047
86.106	23.4328	25.9778	87.63	20.6592	21.6055
86.219	23.4352	25.9828	87.745	20.6596	21.6063
86.332	23.4377	25.9879	87.86	20.6599	21.6071
86.445	23.4401	25.9928	87.975	20.6603	21.6079
86.558	23.4425	25.9979	88.09	20.6607	21.6088
86.671	23.4449	26.0032	88.205	20.661	21.6096
86.784	23.4473	26.0084	88.32	20.6614	21.6104
86.897	23.4498	26.0135	88.435	20.6616	21.6112
87.01	23.4522	26.0187	88.55	20.6618	21.612
87.123	23.4546	26.0241	88.665	20.662	21.6128
87.236	23.457	26.0295	88.78	20.6622	21.6136
87.349	23.4594	26.0347	88.895	20.6623	21.6144
87.462	23.4618	26.04	89.01	20.6625	21.6152
87.575	23.4642	26.0454	89.125	20.6629	21.616
87.688	23.4666	26.0508	89.24	20.6632	21.6168
87.801	23.469	26.0562	89.355	20.6634	21.6176
87.914	23.4714	26.0617	89.47	20.6638	21.6184
88.027	23.4738	26.0673	89.585	20.664	21.6192
88.14	23.4762	26.0729	89.7	20.6643	21.62
88.253	23.4786	26.0785	89.815	20.6645	21.6208
88.366	23.481	26.0841	89.93	20.6647	21.6216
88.479	23.4833	26.0897	90.045	20.665	21.6224
88.592	23.4857	26.095	90.16	20.6653	21.6231
88.705	23.4881	26.1004	90.275	20.6654	21.6239
88.818	23.4905	26.1058	90.39	20.6655	21.6247
88.931	23.4929	26.1112	90.505	20.6656	21.6255
89.044	23.4952	26.1166	90.62	20.6658	21.6263
89.157	23.4976	26.1219	90.735	20.6659	21.6271
89.27	23.4999	26.1274	90.85	20.6662	21.6278
89.383	23.5023	26.133	90.965	20.6664	21.6286
89.496	23.5047	26.1388	91.08	20.6667	21.6294
89.609	23.507	26.1447	91.195	20.667	21.6302
89.722	23.5094	26.1506	91.31	20.6673	21.6309
89.835	23.5117	26.1564	91.425	20.6675	21.6317
89.948	23.5141	26.1622	91.54	20.6678	21.6325
90.061	23.5164	26.1679	91.655	20.6679	21.6333
90.174	23.5188	26.1732	91.77	20.668	21.634
90.287	23.5211	26.1786	91.885	20.6683	21.6348
90.4	23.5235	26.1844	92	20.6685	21.6355
90.513	23.5258	26.1899	92.115	20.6686	21.6363
90.626	23.5281	26.1954	92.23	20.6687	21.6371
90.739	23.5305	26.2011	92.345	20.6688	21.6378
90.852	23.5328	26.2067	92.46	20.669	21.6386
90.965	23.5351	26.2122	92.575	20.6691	21.6393
91.078	23.5374	26.2178	92.69	20.6693	21.6401
91.191	23.5398	26.2233	92.805	20.6695	21.6409
91.304	23.5421	26.2287	92.92	20.6698	21.6416
91.417	23.5444	26.2343	93.035	20.67	21.6424
91.53	23.5467	26.2399	93.15	20.6703	21.6431
91.643	23.5491	26.2452	93.265	20.6706	21.6439
91.756	23.5514	26.2505	93.38	20.6709	21.6446
91.869	23.5537	26.2558	93.495	20.6711	21.6453
91.982	23.556	26.2612	93.61	20.6715	21.6461
92.095	23.5583	26.2668	93.725	20.6719	21.6468
92.208	23.5606	26.2722	93.84	20.6724	21.6476
92.321	23.5629	26.2777	93.955	20.6727	21.6483
92.434	23.5652	26.2833	94.07	20.6731	21.649
92.547	23.5675	26.2888	94.185	20.6734	21.6498
92.66	23.5698	26.2942	94.3	20.6737	21.6505
92.773	23.5721	26.2996	94.415	20.6741	21.6513
92.886	23.5744	26.3049	94.53	20.6744	21.652
92.999	23.5767	26.3101	94.645	20.6746	21.6527
93.112	23.579	26.3155	94.76	20.6748	21.6535
93.225	23.5813	26.3208	94.875	20.6752	21.6542
93.338	23.5836	26.3257	94.99	20.6756	21.6549
93.451	23.5859	26.3309	95.105	20.6759	21.6557
93.564	23.5882	26.3363	95.22	20.6761	21.6564
93.677	23.5905	26.3417	95.335	20.6763	21.6571
93.79	23.5928	26.3471	95.45	20.6764	21.6578
93.903	23.5951	26.3523	95.565	20.6766	21.6586
94.016	23.5973	26.3575	95.68	20.6768	21.6593
94.129	23.5996	26.3625	95.795	20.677	21.66
94.242	23.6019	26.3679	95.91	20.6771	21.6607
94.355	23.6042	26.373	96.025	20.6771	21.6614
94.468	23.6064	26.3783	96.14	20.6772	21.6621
94.581	23.6087	26.3835	96.255	20.6774	21.6629
94.694	23.611	26.3885	96.37	20.6776	21.6636
94.807	23.6132	26.3935	96.485	20.6779	21.6643
94.92	23.6155	26.3988	96.6	20.6781	21.665
95.033	23.6177	26.4043	96.715	20.6783	21.6657
95.146	23.62	26.4098	96.83	20.6784	21.6664
95.259	23.6222	26.4152	96.945	20.6785	21.6671
95.372	23.6245	26.4206	97.06	20.6787	21.6678
95.485	23.6267	26.426	97.175	20.679	21.6685
95.598	23.629	26.4317	97.29	20.6794	21.6693
95.711	23.6312	26.4371	97.405	20.6797	21.67
95.824	23.6334	26.4425	97.52	20.68	21.6707
95.937	23.6357	26.4478	97.635	20.6804	21.6714
96.05	23.6379	26.453	97.75	20.6807	21.6721
96.163	23.6401	26.4581	97.865	20.6809	21.6728
96.276	23.6424	26.4632	97.98	20.6814	21.6735
96.389	23.6446	26.4683	98.095	20.6818	21.6742
96.502	23.6468	26.4732	98.21	20.6821	21.6748
96.615	23.649	26.478	98.325	20.6824	21.6756
96.728	23.6513	26.4831	98.44	20.6827	21.6762
96.841	23.6535	26.488	98.555	20.6828	21.6769
96.954	23.6557	26.4929	98.67	20.683	21.6776
97.067	23.6579	26.4982	98.785	20.6833	21.6783
97.18	23.6601	26.5036	98.9	20.6837	21.679
97.293	23.6623	26.5088	99.015	20.6841	21.6797
97.406	23.6645	26.5137	99.13	20.6843	21.6804
97.519	23.6667	26.5189	99.245	20.6846	21.6811
97.632	23.6689	26.5241	99.36	20.6848	21.6818
97.745	23.6711	26.5292	99.475	20.6851	21.6824
97.858	23.6732	26.5346	99.59	20.6855	21.6831
97.971	23.6754	26.5402	99.705	20.6858	21.6838
98.084	23.6776	26.5457	99.82	20.6861	21.6845
98.197	23.6798	26.5514	99.935	20.6863	21.6852
98.31	23.682	26.5568	100.05	20.6866	21.6859
98.423	23.6841	26.5624	100.165	20.6868	21.6865
98.536	23.6863	26.5683	100.28	20.687	21.6872
98.649	23.6884	26.5735	100.395	20.6871	21.6879
98.762	23.6906	26.5789	100.51	20.6873	21.6886
98.875	23.6928	26.5846	100.625	20.6875	21.6893
98.988	23.6949	26.5905	100.74	20.6876	21.6899
99.101	23.697	26.5962	100.855	20.6877	21.6906
99.214	23.6992	26.602	100.97	20.6877	21.6913
99.327	23.7013	26.6077	101.085	20.6878	21.6919
99.44	23.7035	26.6133	101.2	20.688	21.6926
99.553	23.7056	26.6185	101.315	20.6882	21.6933
99.666	23.7077	26.6233	101.43	20.6884	21.694
99.779	23.7098	26.6284	101.545	20.6886	21.6946
99.892	23.7119	26.6333	101.66	20.6887	21.6953
100.005	23.7141	26.6382	101.775	20.6887	21.696
100.118	23.7162	26.6432	101.89	20.6887	21.6966
100.231	23.7183	26.6484	102.005	20.6888	21.6973
100.344	23.7204	26.6537	102.12	20.689	21.698
100.457	23.7225	26.6587	102.235	20.6889	21.6986
100.57	23.7246	26.6636	102.35	20.6891	21.6993
100.683	23.7266	26.6685	102.465	20.6892	21.6999
100.796	23.7287	26.6737	102.58	20.6892	21.7006
100.909	23.7308	26.6789	102.695	20.6895	21.7013
101.022	23.7329	26.6842	102.81	20.6896	21.7019
101.135	23.735	26.6893	102.925	20.6896	21.7026
101.248	23.737	26.6944	103.04	20.6896	21.7032
101.361	23.7391	26.6996	103.155	20.6896	21.7039
101.474	23.7412	26.705	103.27	20.6897	21.7046
101.587	23.7432	26.7106	103.385	20.6897	21.7052
101.7	23.7453	26.7162	103.5	20.6897	21.7059
101.813	23.7473	26.7215	103.615	20.6896	21.7065
101.926	23.7494	26.7268	103.73	20.6898	21.7072
102.039	23.7514	26.732	103.845	20.6898	21.7078
102.152	23.7535	26.7373	103.96	20.6898	21.7085
102.265	23.7555	26.7426	104.075	20.6898	21.7091
102.378	23.7575	26.7478	104.19	20.6899	21.7098
102.491	23.7596	26.7531	104.305	20.6901	21.7104
102.604	23.7616	26.7584	104.42	20.6903	21.7111
102.717	23.7636	26.7634	104.535	20.6905	21.7117
102.83	23.7656	26.7682	104.65	20.6907	21.7124
102.943	23.7676	26.7735	104.765	20.6909	21.713
103.056	23.7696	26.7783	104.88	20.6909	21.7137
103.169	23.7716	26.7836	104.995	20.6909	21.7143
103.282	23.7736	26.7885	105.11	20.6909	21.7149
103.395	23.7756	26.7935	105.225	20.6911	21.7156
103.508	23.7776	26.7985	105.34	20.6913	21.7162
103.621	23.7796	26.8035	105.455	20.6914	21.7169
103.734	23.7816	26.8089	105.57	20.6915	21.7175
103.847	23.7836	26.8143	105.685	20.6917	21.7182
103.96	23.7856	26.8199	105.8	20.692	21.7188
104.073	23.7875	26.8255	105.915	20.6924	21.7194
104.186	23.7895	26.831	106.03	20.6929	21.7201
104.299	23.7915	26.8366	106.145	20.6934	21.7207
104.412	23.7934	26.8424	106.26	20.6938	21.7213
104.525	23.7954	26.8478	106.375	20.6941	21.722
104.638	23.7973	26.8533	106.49	20.6945	21.7226
104.751	23.7993	26.8587	106.605	20.6948	21.7232
104.864	23.8012	26.8641	106.72	20.6951	21.7239
104.977	23.8031	26.8699	106.835	20.6954	21.7245
105.09	23.8051	26.8756	106.95	20.6955	21.7251
105.203	23.807	26.8814	107.065	20.6957	21.7258
105.316	23.8089	26.8873	107.18	20.6957	21.7264
105.429	23.8108	26.8931	107.295	20.6959	21.727
105.542	23.8128	26.8984	107.41	20.6963	21.7277
105.655	23.8147	26.904	107.525	20.6965	21.7283
105.768	23.8166	26.9094	107.64	20.6969	21.7289
105.881	23.8185	26.9149	107.755	20.6972	21.7296
105.994	23.8204	26.9202	107.87	20.6973	21.7302
106.107	23.8223	26.9259	107.985	20.6975	21.7308
106.22	23.8241	26.9312	108.1	20.6976	21.7314
106.333	23.826	26.9365	108.215	20.6979	21.7321
106.446	23.8279	26.942	108.33	20.6981	21.7327
106.559	23.8298	26.9473	108.445	20.6983	21.7333
106.672	23.8317	26.9526	108.56	20.6985	21.7339
106.785	23.8335	26.9581	108.675	20.6988	21.7346
106.898	23.8354	26.9637	108.79	20.699	21.7352
107.011	23.8373	26.9694	108.905	20.6993	21.7358
107.124	23.8391	26.975	109.02	20.6995	21.7364
107.237	23.841	26.9807	109.135	20.6998	21.737
107.35	23.8428	26.9861	109.25	20.6999	21.7377
107.463	23.8447	26.9912	109.365	20.6999	21.7383
107.576	23.8465	26.9963	109.48	20.7	21.7389
107.689	23.8483	27.0016	109.595	20.7002	21.7395
107.802	23.8502	27.0067	109.71	20.7004	21.7401
107.915	23.852	27.0117	109.825	20.7008	21.7408
108.028	23.8538	27.0167	109.94	20.701	21.7414
108.141	23.8557	27.0218	110.055	20.7012	21.742
108.254	23.8575	27.027	110.17	20.7015	21.7426
108.367	23.8593	27.0324	110.285	20.7018	21.7432
108.48	23.8611	27.0377	110.4	20.702	21.7439
108.593	23.8629	27.0428	110.515	20.7025	21.7445
108.706	23.8647	27.0482	110.63	20.7029	21.7451
108.819	23.8665	27.0535	110.745	20.7033	21.7457
108.932	23.8683	27.0591	110.86	20.7039	21.7463
109.045	23.8701	27.0642	110.975	20.7045	21.7469
109.158	23.8719	27.0691	111.09	20.7049	21.7475
109.271	23.8737	27.0744	111.205	20.7054	21.7481
109.384	23.8755	27.0794	111.32	20.7057	21.7488
109.497	23.8773	27.0847	111.435	20.7061	21.7494
109.61	23.8791	27.0898	111.55	20.7067	21.75
109.723	23.8808	27.095	111.665	20.707	21.7506
109.836	23.8826	27.1004	111.78	20.7074	21.7512
109.949	23.8844	27.1058	111.895	20.7077	21.7518
110.062	23.8862	27.1112	112.01	20.7079	21.7524
110.175	23.8879	27.1165	112.125	20.7081	21.753
110.288	23.8897	27.1218	112.24	20.7082	21.7537
110.401	23.8914	27.1271	112.355	20.7083	21.7542
110.514	23.8932	27.1323	112.47	20.7083	21.7549
110.627	23.895	27.1374	112.585	20.7083	21.7555
110.74	23.8967	27.1423	112.7	20.7083	21.7561
110.853	23.8985	27.1474	112.815	20.7083	21.7567
110.966	23.9002	27.1525	112.93	20.7083	21.7573
111.079	23.9019	27.1573	113.045	20.7083	21.7579
111.192	23.9037	27.1622	113.16	20.7083	21.7585
111.305	23.9054	27.1671	113.275	20.7084	21.7591
111.418	23.9071	27.1716	113.39	20.7084	21.7597
111.531	23.9089	27.176	113.505	20.7085	21.7603
111.644	23.9105	27.1807	113.62	20.7085	21.761
111.757	23.9122	27.1851	113.735	20.7085	21.7616
111.87	23.9138	27.1898	113.85	20.7085	21.7622
111.983	23.9154	27.1946	113.965	20.7085	21.7628
112.096	23.9171	27.1994	114.08	20.7085	21.7634
112.209	23.9187	27.2043	114.195	20.7085	21.7638
112.322	23.9203	27.2088	114.31	20.7084	21.7643
112.435	23.9219	27.2135	114.425	20.7084	21.7648
112.548	23.9235	27.2184	114.54	20.7085	21.7652
112.661	23.9253	27.2235	114.655	20.7085	21.7657
112.774	23.927	27.2285	114.77	20.7086	21.7662
112.887	23.9286	27.2334	114.885	20.7087	21.7666
113	23.9303	27.2384	115	20.7088	21.7672
113.113	23.932	27.2433	115.115	20.7088	21.7676
113.226	23.9337	27.2484	115.23	20.7089	21.7681
113.339	23.9353	27.2535	115.345	20.7088	21.7686
113.452	23.9369	27.2586	115.46	20.7087	21.769
113.565	23.9385	27.2635	115.575	20.7086	21.7695
113.678	23.9401	27.2685	115.69	20.7086	21.7699
113.791	23.9417	27.2735	115.805	20.7085	21.7704
113.904	23.9433	27.2784	115.92	20.7085	21.7708
114.017	23.9449	27.2833	116.035	20.7086	21.7713
114.13	23.9466	27.288	116.15	20.7085	21.7717
114.243	23.9482	27.2926	116.265	20.7086	21.7722
114.356	23.9497	27.2971	116.38	20.7086	21.7727
114.469	23.9513	27.3019	116.495	20.7087	21.7732
114.582	23.9528	27.3067	116.61	20.7089	21.7737
114.695	23.9543	27.3113	116.725	20.7087	21.7742
114.808	23.9559	27.3159	116.84	20.7086	21.7748
114.921	23.9575	27.3203	116.955	20.7084	21.7752
115.034	23.9591	27.3246	117.07	20.7083	21.7756
115.147	23.9606	27.3288	117.185	20.7081	21.776
115.26	23.9622	27.3329	117.3	20.7081	21.7764
115.373	23.9637	27.3371	117.415	20.7081	21.7768
115.486	23.9652	27.3416	117.53	20.7081	21.7772
115.599	23.9668	27.3461	117.645	20.7081	21.7775
115.712	23.9684	27.3508	117.76	20.7082	21.7779
115.825	23.97	27.3552	117.875	20.7082	21.7784
115.938	23.9716	27.3596	117.99	20.7084	21.7788
116.051	23.9732	27.3642	118.105	20.7085	21.7793
116.164	23.9748	27.3691	118.22	20.7087	21.7797
116.277	23.9763	27.3738	118.335	20.7089	21.7802
116.39	23.9778	27.3785	118.45	20.709	21.7807
116.503	23.9794	27.3832	118.565	20.7092	21.7812
116.616	23.9809	27.3879	118.68	20.7092	21.7817
116.729	23.9824	27.3925	118.795	20.7095	21.7822
116.842	23.9838	27.3971	118.91	20.7096	21.7827
116.955	23.9853	27.4017	119.025	20.7097	21.7832
117.068	23.9867	27.4062	119.14	20.7098	21.7838
117.181	23.9882	27.4108	119.255	20.7098	21.7844
117.294	23.9895	27.4155	119.37	20.7098	21.785
117.407	23.991	27.4202	119.485	20.7098	21.7856
117.52	23.9924	27.4249	119.6	20.7099	21.7861
117.633	23.9938	27.4294	119.715	20.7099	21.7866
117.746	23.9952	27.4339	119.83	20.7102	21.7871
117.859	23.9967	27.4384	119.945	20.7104	21.7877
117.972	23.9982	27.4428	120.06	20.7107	21.7883
118.085	23.9997	27.4473	120.175	20.711	21.7889
118.198	24.0012	27.4515	120.29	20.7112	21.7895
118.311	24.0026	27.4556	120.405	20.7114	21.7901
118.424	24.004	27.46	120.52	20.7117	21.7907
118.537	24.0054	27.4644	120.635	20.712	21.7913
118.65	24.0068	27.4689	120.75	20.7122	21.7919
118.763	24.0083	27.4732	120.865	20.7123	21.7925
118.876	24.0097	27.4773	120.98	20.7124	21.793
118.989	24.0111	27.4814	121.095	20.7126	21.7935
119.102	24.0125	27.4854	121.21	20.7128	21.7941
119.215	24.0139	27.4894	121.325	20.713	21.7946
119.328	24.0153	27.4933	121.44	20.7131	21.7951
119.441	24.0168	27.4974	121.555	20.7133	21.7956
119.554	24.0182	27.5013	121.67	20.7133	21.7962
119.667	24.0196	27.5052	121.785	20.7134	21.7968
119.78	24.021	27.5092	121.9	20.7135	21.7974
119.893	24.0224	27.5131	122.015	20.7137	21.7981
120.006	24.0237	27.5173	122.13	20.714	21.7986
120.119	24.0251	27.5216	122.245	20.7142	21.7993
120.232	24.0265	27.5261	122.36	20.7144	21.7998
120.345	24.0279	27.5304	122.475	20.7145	21.8005
120.458	24.0293	27.5349	122.59	20.7147	21.8011
120.571	24.0306	27.5395	122.705	20.7149	21.8017
120.684	24.032	27.544	122.82	20.7151	21.8024
120.797	24.0333	27.5486	122.935	20.7154	21.8029
120.91	24.0346	27.5532	123.05	20.7157	21.8036
121.023	24.0359	27.5576	123.165	20.7159	21.8043
121.136	24.0372	27.5619	123.28	20.7159	21.8049
121.249	24.0384	27.5664	123.395	20.7161	21.8055
121.362	24.0396	27.571	123.51	20.7164	21.8061
121.475	24.0408	27.5754	123.625	20.7166	21.8068
121.588	24.042	27.5796	123.74	20.7169	21.8074
121.701	24.0433	27.5838	123.855	20.7171	21.8081
121.814	24.0446	27.5878	123.97	20.7171	21.8088
121.927	24.0458	27.592	124.085	20.7171	21.8096
122.04	24.047	27.5959	124.2	20.7171	21.8103
122.153	24.0483	27.6001	124.315	20.7171	21.811
122.266	24.0496	27.6043	124.43	20.7171	21.8116
122.379	24.0509	27.6083	124.545	20.7171	21.8122
122.492	24.0521	27.6125	124.66	20.7172	21.8128
122.605	24.0533	27.6172	124.775	20.7174	21.8134
122.718	24.0545	27.6217	124.89	20.7178	21.8139
122.831	24.0557	27.6263	125.005	20.718	21.8145
122.944	24.057	27.6306	125.12	20.7181	21.8149
123.057	24.0582	27.635	125.235	20.7182	21.8155
123.17	24.0593	27.6393	125.35	20.7183	21.816
123.283	24.0605	27.6436	125.465	20.7186	21.8166
123.396	24.0617	27.648	125.58	20.7188	21.8172
123.509	24.0629	27.6523	125.695	20.7189	21.8178
123.622	24.064	27.6566	125.81	20.7188	21.8184
123.735	24.0651	27.6608	125.925	20.7188	21.819
123.848	24.0664	27.6649	126.04	20.7188	21.8195
123.961	24.0676	27.6694	126.155	20.7191	21.82
124.074	24.0688	27.6736	126.27	20.7192	21.8205
124.187	24.0701	27.6779	126.385	20.7193	21.821
124.3	24.0714	27.6819	126.5	20.7195	21.8215
124.413	24.0726	27.6859	126.615	20.7198	21.822
124.526	24.0738	27.69	126.73	20.72	21.8224
124.639	24.075	27.6944	126.845	20.7203	21.8229
124.752	24.0763	27.6988	126.96	20.7205	21.8235
124.865	24.0775	27.7034	127.075	20.7207	21.824
124.978	24.0788	27.7079	127.19	20.7211	21.8246
125.091	24.08	27.7122	127.305	20.7214	21.8252
125.204	24.0811	27.7168	127.42	20.7216	21.8257
125.317	24.0823	27.7216	127.535	20.7219	21.8263
125.43	24.0835	27.7262	127.65	20.7222	21.8269
125.543	24.0847	27.7307	127.765	20.7225	21.8274
125.656	24.086	27.7355	127.88	20.7227	21.8279
125.769	24.0872	27.7401	127.995	20.723	21.8284
125.882	24.0884	27.7449	128.11	20.7232	21.8289
125.995	24.0896	27.7495	128.225	20.7235	21.8294
126.108	24.0908	27.7543	128.34	20.7239	21.8299
126.221	24.092	27.7589	128.455	20.7243	21.8304
126.334	24.0932	27.7635	128.57	20.7246	21.8309
126.447	24.0943	27.7682	128.685	20.725	21.8315
126.56	24.0956	27.7729	128.8	20.7256	21.8322
126.673	24.0968	27.7776	128.915	20.7261	21.833
126.786	24.098	27.7823	129.03	20.7265	21.8336
126.899	24.0991	27.7871	129.145	20.7269	21.8343
127.012	24.1002	27.7921	129.26	20.7274	21.8349
127.125	24.1014	27.7971	129.375	20.7277	21.8355
127.238	24.1026	27.8018	129.49	20.728	21.8361
127.351	24.1038	27.8066	129.605	20.7285	21.8366
127.464	24.105	27.8115	129.72	20.7289	21.8372
127.577	24.1062	27.8162	129.835	20.7291	21.8377
127.69	24.1075	27.8212	129.95	20.7294	21.8383
127.803	24.1087	27.8261	130.065	20.7297	21.8388
127.916	24.1099	27.8311	130.18	20.7301	21.8394
128.029	24.1111	27.8363	130.295	20.7302	21.84
128.142	24.1123	27.8413	130.41	20.7302	21.8406
128.255	24.1135	27.8465	130.525	20.7302	21.8412
128.368	24.1146	27.8523	130.64	20.7303	21.8418
128.481	24.1158	27.8581	130.755	20.7302	21.8423
128.594	24.1169	27.8639	130.87	20.7303	21.8429
128.707	24.118	27.8694	130.985	20.7301	21.8434
128.82	24.1191	27.8746	131.1	20.7302	21.8439
128.933	24.1202	27.8795	131.215	20.7302	21.8443
129.046	24.1213	27.8848	131.33	20.7302	21.8448
129.159	24.1224	27.8897	131.445	20.7303	21.8453
129.272	24.1235	27.8947	131.56	20.7304	21.8458
129.385	24.1245	27.8998	131.675	20.7306	21.8463
129.498	24.1256	27.9048	131.79	20.7307	21.8468
129.611	24.1266	27.9099	131.905	20.731	21.8475
129.724	24.1276	27.915	132.02	20.7312	21.8481
129.837	24.1287	27.9202	132.135	20.7314	21.8486
129.95	24.1299	27.9255	132.25	20.7316	21.8492
130.063	24.1309	27.9305	132.365	20.732	21.8498
130.176	24.132	27.9359	132.48	20.732	21.8503
130.289	24.133	27.9413	132.595	20.7321	21.8508
130.402	24.1341	27.9463	132.71	20.7322	21.8514
130.515	24.1353	27.9513	132.825	20.7323	21.8518
130.628	24.1364	27.9565	132.94	20.7322	21.8524
130.741	24.1376	27.9615	133.055	20.7323	21.8529
130.854	24.1387	27.9665	133.17	20.7324	21.8534
130.967	24.1398	27.9713	133.285	20.7326	21.8539
131.08	24.1409	27.9761	133.4	20.7328	21.8544
131.193	24.142	27.981	133.515	20.733	21.8549
131.306	24.1432	27.9856	133.63	20.7331	21.8555
131.419	24.1442	27.9902	133.745	20.7332	21.856
131.532	24.1453	27.995	133.86	20.7334	21.8565
131.645	24.1463	27.9998	133.975	20.7336	21.857
131.758	24.1475	28.0048	134.09	20.7338	21.8576
131.871	24.1487	28.0098	134.205	20.7339	21.8581
131.984	24.1499	28.0147	134.32	20.7339	21.8587
132.097	24.1512	28.0197	134.435	20.734	21.8592
132.21	24.1525	28.0248	134.55	20.734	21.8597
132.323	24.1537	28.0299	134.665	20.7343	21.8603
132.436	24.1549	28.0348	134.78	20.7345	21.8608
132.549	24.1562	28.0395	134.895	20.7347	21.8614
132.662	24.1575	28.0443	135.01	20.7349	21.862
132.775	24.1587	28.049	135.125	20.7351	21.8625
132.888	24.1598	28.0538	135.24	20.7353	21.863
133.001	24.1611	28.0585	135.355	20.7355	21.8635
133.114	24.1623	28.0632	135.47	20.7357	21.8639
133.227	24.1636	28.0678	135.585	20.736	21.8645
133.34	24.1648	28.0724	135.7	20.7362	21.8649
133.453	24.1662	28.0768	135.815	20.7364	21.8654
133.566	24.1674	28.0813	135.93	20.7367	21.8658
133.679	24.1686	28.0857	136.045	20.737	21.8663
133.792	24.1699	28.0903	136.16	20.7374	21.8667
133.905	24.1712	28.0948	136.275	20.7378	21.8671
134.018	24.1724	28.0997	136.39	20.7384	21.8675
134.131	24.1737	28.1042	136.505	20.7388	21.8679
134.244	24.175	28.1088	136.62	20.739	21.8683
134.357	24.1763	28.1133	136.735	20.7391	21.8687
134.47	24.1775	28.1179	136.85	20.7392	21.8691
134.583	24.1788	28.1225	136.965	20.7394	21.8696
134.696	24.18	28.1268	137.08	20.7395	21.87
134.809	24.1812	28.1309	137.195	20.7398	21.8705
134.922	24.1825	28.1351	137.31	20.74	21.8709
135.035	24.1839	28.1393	137.425	20.7403	21.8714
135.148	24.1852	28.1432	137.54	20.7405	21.8718
135.261	24.1865	28.1473	137.655	20.741	21.8722
135.374	24.1877	28.1513	137.77	20.7415	21.8726
135.487	24.1889	28.1555	137.885	20.742	21.873
135.6	24.1901	28.1597	138	20.7423	21.8733
135.713	24.1912	28.1639	138.115	20.7427	21.8737
135.826	24.1924	28.1686	138.23	20.7429	21.8741
135.939	24.1935	28.1733	138.345	20.7432	21.8746
136.052	24.1947	28.1778	138.46	20.7436	21.875
136.165	24.1959	28.1823	138.575	20.7441	21.8754
136.278	24.1971	28.1868	138.69	20.7444	21.8758
136.391	24.1984	28.1913	138.805	20.7447	21.8762
136.504	24.1997	28.1958	138.92	20.7451	21.8765
136.617	24.2008	28.2	139.035	20.7455	21.8768
136.73	24.2019	28.204	139.15	20.7457	21.8772
136.843	24.2031	28.2081	139.265	20.7459	21.8775
136.956	24.2043	28.2122	139.38	20.7462	21.8778
137.069	24.2055	28.2162	139.495	20.7464	21.8782
137.182	24.2067	28.2204	139.61	20.7466	21.8786
137.295	24.208	28.2243	139.725	20.7468	21.8789
137.408	24.2092	28.2283	139.84	20.7471	21.8792
137.521	24.2104	28.2322	139.955	20.7473	21.8796
137.634	24.2116	28.236	140.07	20.7475	21.88
137.747	24.2128	28.2398	140.185	20.7477	21.8804
137.86	24.2141	28.2437	140.3	20.7478	21.8808
137.973	24.2154	28.2478	140.415	20.7481	21.8812
138.086	24.2166	28.2518	140.53	20.7484	21.8817
138.199	24.2179	28.2553	140.645	20.7487	21.8823
138.312	24.2191	28.259	140.76	20.7489	21.8829
138.425	24.2204	28.2627	140.875	20.7491	21.8834
138.538	24.2216	28.2665	140.99	20.7492	21.884
138.651	24.2228	28.2707	141.105	20.7493	21.8845
138.764	24.2241	28.2749	141.22	20.7494	21.885
138.877	24.2253	28.2786	141.335	20.7494	21.8855
138.99	24.2266	28.2826	141.45	20.7494	21.886
139.103	24.2279	28.2865	141.565	20.7494	21.8865
139.216	24.2291	28.2904	141.68	20.7495	21.887
139.329	24.2304	28.2945	141.795	20.7496	21.8875
139.442	24.2317	28.2985	141.91	20.7496	21.888
139.555	24.233	28.3026	142.025	20.7498	21.8885
139.668	24.2343	28.3068	142.14	20.75	21.889
139.781	24.2356	28.3106	142.255	20.7504	21.8896
139.894	24.2369	28.3145	142.37	20.7506	21.8901
140.007	24.2382	28.3185	142.485	20.7507	21.8906
140.12	24.2395	28.3228	142.6	20.7509	21.8911
140.233	24.2408	28.3268	142.715	20.751	21.8915
140.346	24.242	28.3309	142.83	20.7513	21.892
140.459	24.2433	28.3345	142.945	20.7513	21.8925
140.572	24.2446	28.3383	143.06	20.7516	21.8931
140.685	24.2457	28.3421	143.175	20.7519	21.8937
140.798	24.2469	28.3456	143.29	20.7524	21.8942
140.911	24.2481	28.349	143.405	20.7527	21.8948
141.024	24.2493	28.3527	143.52	20.7531	21.8953
141.137	24.2505	28.3563	143.635	20.7534	21.8958
141.25	24.2517	28.3602	143.75	20.7538	21.8964
141.363	24.2529	28.3641	143.865	20.7541	21.8969
141.476	24.2541	28.3677	143.98	20.7545	21.8973
141.589	24.2553	28.3715	144.095	20.7547	21.8978
141.702	24.2565	28.375	144.21	20.755	21.8983
141.815	24.2576	28.3789	144.325	20.7553	21.8987
141.928	24.2587	28.3829	144.44	20.7556	21.8992
142.041	24.2598	28.3867	144.555	20.7559	21.8997
142.154	24.261	28.3908	144.67	20.7562	21.9002
142.267	24.2621	28.3946	144.785	20.7567	21.9008
142.38	24.2632	28.3985	144.9	20.7572	21.9013
142.493	24.2644	28.402	145.015	20.7575	21.9018
142.606	24.2656	28.4059	145.13	20.7579	21.9023
142.719	24.2668	28.4101	145.245	20.7582	21.9028
142.832	24.2679	28.4145	145.36	20.7583	21.9033
142.945	24.2691	28.4185	145.475	20.7585	21.9038
143.058	24.2703	28.4224	145.59	20.7589	21.9043
143.171	24.2715	28.4264	145.705	20.7591	21.9049
143.284	24.2726	28.43	145.82	20.7594	21.9054
143.397	24.2737	28.4337	145.935	20.7598	21.9059
143.51	24.2748	28.4374	146.05	20.7599	21.9063
143.623	24.2759	28.4412	146.165	20.76	21.9067
143.736	24.2771	28.4444	146.28	20.76	21.9072
143.849	24.2782	28.4477	146.395	20.7601	21.9077
143.962	24.2794	28.4513	146.51	20.7603	21.9083
144.075	24.2805	28.4549	146.625	20.7606	21.9088
144.188	24.2816	28.4582	146.74	20.7608	21.9094
144.301	24.2827	28.4615	146.855	20.761	21.9099
144.414	24.2838	28.465	146.97	20.7611	21.9105
144.527	24.285	28.4687	147.085	20.7613	21.9111
144.64	24.2862	28.4725	147.2	20.7614	21.9116
144.753	24.2873	28.4763	147.315	20.7617	21.9122
144.866	24.2886	28.4798	147.43	20.762	21.9127
144.979	24.2899	28.4839	147.545	20.7622	21.9134
145.092	24.2911	28.4879	147.66	20.7625	21.914
145.205	24.2923	28.4918	147.775	20.7627	21.9146
145.318	24.2935	28.4958	147.89	20.7629	21.9152
145.431	24.2946	28.4994	148.005	20.7632	21.9159
145.544	24.2958	28.5032	148.12	20.7636	21.9165
145.657	24.2969	28.5069	148.235	20.7641	21.9171
145.77	24.298	28.5106	148.35	20.7646	21.9177
145.883	24.2992	28.5143	148.465	20.7651	21.9183
145.996	24.3004	28.5182	148.58	20.7656	21.9189
146.109	24.3015	28.522	148.695	20.766	21.9196
146.222	24.3026	28.5257	148.81	20.7663	21.9202
146.335	24.3038	28.5292	148.925	20.7665	21.9208
146.448	24.305	28.5331	149.04	20.7669	21.9214
146.561	24.3061	28.5368	149.155	20.7672	21.9221
146.674	24.3073	28.5405	149.27	20.7674	21.9228
146.787	24.3085	28.5441	149.385	20.7678	21.9234
146.9	24.3096	28.5478	149.5	20.7682	21.924
147.013	24.3108	28.5516	149.615	20.7686	21.9246
147.126	24.3119	28.5554	149.73	20.7689	21.9253
147.239	24.313	28.5593	149.845	20.7692	21.926
147.352	24.3142	28.5631	149.96	20.7695	21.9266
147.465	24.3153	28.5667	150.075	20.7698	21.9273
147.578	24.3165	28.5704	150.19	20.7701	21.9278
147.691	24.3177	28.5742	150.305	20.7704	21.9283
147.804	24.3188	28.5781	150.42	20.7705	21.9288
147.917	24.3199	28.582	150.535	20.7708	21.9294
148.03	24.3211	28.5861	150.65	20.7711	21.93
148.143	24.3222	28.5905	150.765	20.7716	21.9306
148.256	24.3233	28.5944	150.88	20.7718	21.9312
148.369	24.3245	28.5988	150.995	20.772	21.9318
148.482	24.3257	28.6032	151.11	20.7724	21.9324
148.595	24.3269	28.6074	151.225	20.7726	21.933
148.708	24.3281	28.6115	151.34	20.7729	21.9336
148.821	24.3292	28.616	151.455	20.7732	21.9342
148.934	24.3304	28.62	151.57	20.7735	21.9348
149.047	24.3316	28.6238	151.685	20.7736	21.9353
149.16	24.3328	28.6276	151.8	20.7736	21.9359
149.273	24.3339	28.6313	151.915	20.7739	21.9365
149.386	24.3351	28.6349	152.03	20.7742	21.937
149.499	24.3361	28.6387	152.145	20.7746	21.9376
149.612	24.3373	28.6424	152.26	20.7748	21.9382
149.725	24.3385	28.6464	152.375	20.7751	21.9388
149.838	24.3397	28.6506	152.49	20.7753	21.9394
149.951	24.341	28.6546	152.605	20.7756	21.9399
150.064	24.3421	28.6587	152.72	20.7758	21.9405
150.177	24.3433	28.6628	152.835	20.7761	21.941
150.29	24.3444	28.6667	152.95	20.7762	21.9416
150.403	24.3456	28.6706	153.065	20.7765	21.9422
150.516	24.3468	28.6743	153.18	20.7768	21.9428
150.629	24.348	28.6779	153.295	20.777	21.9434
150.742	24.3492	28.6814	153.41	20.7771	21.944
150.855	24.3503	28.6855	153.525	20.7773	21.9447
150.968	24.3515	28.6894	153.64	20.7774	21.9454
151.081	24.3527	28.6932	153.755	20.7776	21.9461
151.194	24.3538	28.6967	153.87	20.7779	21.9467
151.307	24.3549	28.7002	153.985	20.7779	21.9474
151.42	24.3561	28.7034	154.1	20.7781	21.948
151.533	24.3573	28.7073	154.215	20.7784	21.9487
151.646	24.3584	28.7111	154.33	20.7784	21.9493
151.759	24.3595	28.7146	154.445	20.7785	21.95
151.872	24.3607	28.7182	154.56	20.7785	21.9506
151.985	24.3618	28.7216	154.675	20.7784	21.9512
152.098	24.3629	28.725	154.79	20.7783	21.9519
152.211	24.3641	28.7285	154.905	20.7782	21.9525
152.324	24.3652	28.7318	155.02	20.7781	21.9532
152.437	24.3663	28.7354	155.135	20.7782	21.9539
152.55	24.3674	28.739	155.25	20.7782	21.9545
152.663	24.3685	28.7423	155.365	20.7783	21.9551
152.776	24.3696	28.7457	155.48	20.7783	21.9558
152.889	24.3707	28.7491	155.595	20.7783	21.9564
153.002	24.3719	28.7522	155.71	20.7782	21.957
153.115	24.373	28.7553	155.825	20.7783	21.9576
153.228	24.3741	28.7586	155.94	20.778	21.9581
153.341	24.3752	28.7618	156.055	20.7779	21.9588
153.454	24.3762	28.765	156.17	20.7778	21.9594
153.567	24.3772	28.768	156.285	20.7778	21.9601
153.68	24.3783	28.7712	156.4	20.7777	21.9607
153.793	24.3793	28.7744	156.515	20.7777	21.9614
153.906	24.3805	28.7777	156.63	20.7777	21.962
154.019	24.3815	28.7805	156.745	20.7777	21.9627
154.132	24.3826	28.7836	156.86	20.7776	21.9633
154.245	24.3836	28.7864	156.975	20.7776	21.964
154.358	24.3847	28.7893	157.09	20.7776	21.9646
154.471	24.3857	28.7924	157.205	20.7774	21.9652
154.584	24.3867	28.7951	157.32	20.7772	21.9658
154.697	24.3877	28.7977	157.435	20.777	21.9665
154.81	24.3888	28.8004	157.55	20.7769	21.9672
154.923	24.3899	28.8031	157.665	20.7769	21.9679
155.036	24.3909	28.8059	157.78	20.7769	21.9685
155.149	24.392	28.8084	157.895	20.7766	21.9692
155.262	24.393	28.8112	158.01	20.7763	21.9698
155.375	24.3941	28.814	158.125	20.7763	21.9704
155.488	24.395	28.817	158.24	20.7762	21.971
155.601	24.396	28.8198	158.355	20.776	21.9716
155.714	24.3971	28.8228	158.47	20.7759	21.9722
155.827	24.398	28.8259	158.585	20.7759	21.9729
155.94	24.399	28.8288	158.7	20.7758	21.9735
156.053	24.4	28.8319	158.815	20.7758	21.9741
156.166	24.401	28.8348	158.93	20.7759	21.9747
156.279	24.4021	28.8377	159.045	20.7759	21.9753
156.392	24.4032	28.8409	159.16	20.7759	21.976
156.505	24.4042	28.8439	159.275	20.7758	21.9766
156.618	24.4051	28.8467	159.39	20.7759	21.9773
156.731	24.4061	28.85	159.505	20.776	21.978
156.844	24.4071	28.8531	159.62	20.776	21.9787
156.957	24.4081	28.856	159.735	20.7761	21.9794
157.07	24.4091	28.8592	159.85	20.776	21.98
157.183	24.4101	28.8623	159.965	20.776	21.9807
157.296	24.4111	28.8654	160.08	20.7761	21.9814
157.409	24.4121	28.8686	160.195	20.7761	21.9821
157.522	24.413	28.8717	160.31	20.7762	21.9828
157.635	24.414	28.875	160.425	20.7762	21.9834
157.748	24.415	28.8784	160.54	20.7762	21.9841
157.861	24.416	28.8817	160.655	20.7763	21.9848
157.974	24.4171	28.8846	160.77	20.7764	21.9856
158.087	24.4181	28.8876	160.885	20.7765	21.9862
158.2	24.419	28.8907	161	20.7766	21.9869
158.313	24.4201	28.8936	161.115	20.7767	21.9875
158.426	24.4211	28.8966	161.23	20.7769	21.9882
158.539	24.4222	28.8998	161.345	20.777	21.9888
158.652	24.4233	28.9028	161.46	20.7771	21.9894
158.765	24.4242	28.9058	161.575	20.7773	21.9901
158.878	24.4252	28.9091	161.69	20.7775	21.9907
158.991	24.4262	28.9123	161.805	20.7776	21.9913
159.104	24.4273	28.9151	161.92	20.7776	21.992
159.217	24.4283	28.918	162.035	20.7775	21.9926
159.33	24.4294	28.9209	162.15	20.7775	21.9931
159.443	24.4304	28.924	162.265	20.7775	21.9938
159.556	24.4315	28.9271	162.38	20.7775	21.9945
159.669	24.4325	28.9303	162.495	20.7776	21.9951
159.782	24.4335	28.9334	162.61	20.7775	21.9957
159.895	24.4344	28.9364	162.725	20.7775	21.9963
160.008	24.4355	28.9396	162.84	20.7776	21.9968
160.121	24.4365	28.9425	162.955	20.7776	21.9973
160.234	24.4375	28.9455	163.07	20.7775	21.9978
160.347	24.4385	28.9487	163.185	20.7773	21.9983
160.46	24.4396	28.952	163.3	20.7771	21.9988
160.573	24.4407	28.9553	163.415	20.777	21.9993
160.686	24.4417	28.9583	163.53	20.777	21.9998
160.799	24.4427	28.9617	163.645	20.7769	22.0003
160.912	24.4437	28.965	163.76	20.7767	22.0007
161.025	24.4447	28.9682	163.875	20.7767	22.0012
161.138	24.4457	28.9717	163.99	20.7766	22.0017
161.251	24.4467	28.9751	164.105	20.7764	22.0021
161.364	24.4477	28.9781	164.22	20.7761	22.0025
161.477	24.4487	28.9811	164.335	20.7761	22.0029
161.59	24.4497	28.984	164.45	20.7758	22.0034
161.703	24.4507	28.987	164.565	20.7755	22.0038
161.816	24.4516	28.9902	164.68	20.7753	22.0043
161.929	24.4526	28.9932	164.795	20.775	22.0048
162.042	24.4536	28.9963	164.91	20.7748	22.0053
162.155	24.4547	28.9991	165.025	20.7748	22.0057
162.268	24.4558	29.002	165.14	20.7747	22.0062
162.381	24.4568	29.0047	165.255	20.7746	22.0067
162.494	24.4579	29.0073	165.37	20.7746	22.007
162.607	24.459	29.01	165.485	20.7744	22.0075
162.72	24.4601	29.0129	165.6	20.7743	22.0079
162.833	24.4611	29.0157	165.715	20.7742	22.0083
162.946	24.4621	29.0185	165.83	20.7742	22.0087
163.059	24.4631	29.0212	165.945	20.7742	22.0092
163.172	24.4642	29.0239	166.06	20.7743	22.0096
163.285	24.4652	29.0268	166.175	20.7745	22.01
163.398	24.4661	29.0295	166.29	20.7745	22.0104
163.511	24.467	29.0323	166.405	20.7745	22.0108
163.624	24.468	29.0353	166.52	20.7745	22.0113
163.737	24.4689	29.0383	166.635	20.7744	22.0118
163.85	24.4699	29.0413	166.75	20.7745	22.0122
163.963	24.471	29.0443	166.865	20.7745	22.0126
164.076	24.472	29.0473	166.98	20.7744	22.013
164.189	24.473	29.0502	167.095	20.7742	22.0135
164.302	24.4741	29.0533	167.21	20.7741	22.014
164.415	24.4751	29.0567	167.325	20.7739	22.0146
164.528	24.4762	29.0602	167.44	20.7737	22.0151
164.641	24.4772	29.0635	167.555	20.7737	22.0157
164.754	24.4783	29.0669	167.67	20.7737	22.0163
164.867	24.4793	29.0704	167.785	20.7737	22.0169
164.98	24.4804	29.0737	167.9	20.7737	22.0175
165.093	24.4814	29.077	168.015	20.7736	22.0181
165.206	24.4826	29.0802	168.13	20.7736	22.0187
165.319	24.4837	29.0835	168.245	20.7736	22.0193
165.432	24.4849	29.0867	168.36	20.7734	22.0199
165.545	24.486	29.0901	168.475	20.7731	22.0206
165.658	24.4871	29.0934	168.59	20.7729	22.0211
165.771	24.4882	29.0965	168.705	20.7727	22.0218
165.884	24.4893	29.0996	168.82	20.7726	22.0223
165.997	24.4904	29.1025	168.935	20.7723	22.023
166.11	24.4916	29.1057	169.05	20.7719	22.0236
166.223	24.4927	29.1086	169.165	20.7716	22.0241
166.336	24.4937	29.1117	169.28	20.7713	22.0248
166.449	24.4948	29.1149	169.395	20.7712	22.0254
166.562	24.4959	29.1179	169.51	20.7711	22.0259
166.675	24.497	29.121	169.625	20.7709	22.0265
166.788	24.4981	29.1245	169.74	20.7708	22.0271
166.901	24.4992	29.1279	169.855	20.7707	22.0277
167.014	24.5002	29.1314	169.97	20.7706	22.0283
167.127	24.5012	29.135	170.085	20.7706	22.0288
167.24	24.5023	29.1382	170.2	20.7706	22.0294
167.353	24.5033	29.1416	170.315	20.7705	22.03
167.466	24.5044	29.1447	170.43	20.7706	22.0305
167.579	24.5055	29.1479	170.545	20.7706	22.031
167.692	24.5065	29.1513	170.66	20.7704	22.0315
167.805	24.5076	29.1544	170.775	20.7703	22.032
167.918	24.5085	29.1572	170.89	20.7703	22.0325
168.031	24.5095	29.1597	171.005	20.7705	22.0329
168.144	24.5105	29.1623	171.12	20.7704	22.0333
168.257	24.5115	29.1652	171.235	20.7704	22.0338
168.37	24.5126	29.168	171.35	20.7703	22.0342
168.483	24.5136	29.1709	171.465	20.7703	22.0346
168.596	24.5146	29.1736	171.58	20.7703	22.0352
168.709	24.5157	29.1763	171.695	20.7703	22.0357
168.822	24.5168	29.1791	171.81	20.7705	22.0361
168.935	24.5179	29.182	171.925	20.7705	22.0366
169.048	24.5189	29.185	172.04	20.7706	22.0371
169.161	24.52	29.188	172.155	20.7708	22.0375
169.274	24.5211	29.1909	172.27	20.771	22.038
169.387	24.5221	29.194	172.385	20.771	22.0385
169.5	24.5233	29.1969	172.5	20.7712	22.0391
169.613	24.5244	29.1999	172.615	20.7714	22.0396
169.726	24.5256	29.203	172.73	20.7715	22.0402
169.839	24.5269	29.2064	172.845	20.7716	22.0407
169.952	24.5282	29.2098	172.96	20.7718	22.0412
170.065	24.5295	29.2129	173.075	20.7721	22.0417
170.178	24.5308	29.216	173.19	20.7723	22.0423
170.291	24.5321	29.2193	173.305	20.7726	22.043
170.404	24.5334	29.2225	173.42	20.7728	22.0436
170.517	24.5348	29.2257	173.535	20.7732	22.0442
170.63	24.5362	29.229	173.65	20.7735	22.0448
170.743	24.5375	29.2322	173.765	20.7737	22.0453
170.856	24.5388	29.2353	173.88	20.774	22.0459
170.969	24.5401	29.2384	173.995	20.7742	22.0464
171.082	24.5413	29.2413	174.11	20.7744	22.0469
171.195	24.5426	29.2443	174.225	20.7746	22.0474
171.308	24.544	29.2472	174.34	20.7749	22.048
171.421	24.5452	29.25	174.455	20.775	22.0487
171.534	24.5465	29.2533	174.57	20.7753	22.0493
171.647	24.5478	29.2563	174.685	20.7755	22.0499
171.76	24.549	29.2593	174.8	20.7758	22.0506
171.873	24.5502	29.2625	174.915	20.7761	22.0511
171.986	24.5515	29.2655	175.03	20.7764	22.0517
172.099	24.5527	29.2686	175.145	20.7767	22.0524
172.212	24.554	29.2712	175.26	20.777	22.0529
172.325	24.5552	29.2737	175.375	20.7772	22.0535
172.438	24.5564	29.2764	175.49	20.7776	22.0541
172.551	24.5576	29.2793	175.605	20.778	22.0546
172.664	24.5588	29.2822	175.72	20.7783	22.0553
172.777	24.56	29.285	175.835	20.7786	22.0559
172.89	24.5611	29.2878	175.95	20.779	22.0565
173.003	24.5622	29.2904	176.065	20.7792	22.0571
173.116	24.5633	29.2928	176.18	20.7794	22.0577
173.229	24.5645	29.2953	176.295	20.7797	22.0583
173.342	24.5656	29.2977	176.41	20.78	22.0589
173.455	24.5667	29.3001	176.525	20.7802	22.0596
173.568	24.5678	29.3024	176.64	20.7805	22.0602
173.681	24.5689	29.3042	176.755	20.7808	22.0609
173.794	24.57	29.3061	176.87	20.7808	22.0615
173.907	24.5712	29.3079	176.985	20.7808	22.0621
174.02	24.5723	29.3097	177.1	20.7807	22.0627
174.133	24.5733	29.3117	177.215	20.7809	22.0633
174.246	24.5744	29.3137	177.33	20.7812	22.0638
174.359	24.5755	29.3152	177.445	20.7814	22.0644
174.472	24.5766	29.3169	177.56	20.7813	22.0651
174.585	24.5776	29.3186	177.675	20.7813	22.0657
174.698	24.5787	29.3204	177.79	20.7814	22.0665
174.811	24.5797	29.3223	177.905	20.7815	22.0672
174.924	24.5808	29.324	178.02	20.7815	22.0678
175.037	24.5819	29.3258	178.135	20.7815	22.0684
175.15	24.583	29.3274	178.25	20.7816	22.069
175.263	24.584	29.3291	178.365	20.7818	22.0696
175.376	24.5851	29.3312	178.48	20.7821	22.0702
175.489	24.5861	29.3327	178.595	20.7824	22.0708
175.602	24.5872	29.3345	178.71	20.7826	22.0715
175.715	24.5882	29.3365	178.825	20.7827	22.0721
175.828	24.5892	29.3382	178.94	20.7828	22.0727
175.941	24.5903	29.3398	179.055	20.7828	22.0733
176.054	24.5913	29.3415	179.17	20.7829	22.0739
176.167	24.5923	29.3431	179.285	20.7831	22.0745
176.28	24.5934	29.345	179.4	20.7832	22.0751
176.393	24.5945	29.3472	179.515	20.7834	22.0757
176.506	24.5955	29.3492	179.63	20.7834	22.0763
176.619	24.5967	29.3515	179.745	20.7835	22.0768
176.732	24.5977	29.3538	179.86	20.7834	22.0774
176.845	24.5988	29.356	179.975	20.7835	22.078
176.958	24.5998	29.3583	180.09	20.7837	22.0786
177.071	24.6009	29.3603	180.205	20.7837	22.0792
177.184	24.6019	29.3622	180.32	20.7837	22.0798
177.297	24.603	29.3642	180.435	20.7837	22.0804
177.41	24.6041	29.3664	180.55	20.7837	22.081
177.523	24.6051	29.3685	180.665	20.7838	22.0816
177.636	24.6062	29.3705	180.78	20.784	22.0823
177.749	24.6073	29.3726	180.895	20.7842	22.0829
177.862	24.6083	29.375	181.01	20.7844	22.0835
177.975	24.6094	29.3772	181.125	20.7847	22.084
178.088	24.6105	29.3793	181.24	20.785	22.0845
178.201	24.6115	29.3817	181.355	20.7853	22.0849
178.314	24.6125	29.3841	181.47	20.7856	22.0854
178.427	24.6135	29.3861	181.585	20.7858	22.0859
178.54	24.6145	29.3883	181.7	20.7862	22.0864
178.653	24.6155	29.3905	181.815	20.7863	22.0869
178.766	24.6166	29.3925	181.93	20.7865	22.0873
178.879	24.6176	29.3946	182.045	20.7865	22.0878
178.992	24.6187	29.3967	182.16	20.7867	22.0883
179.105	24.6197	29.3986	182.275	20.7869	22.0888
179.218	24.6207	29.4008	182.39	20.7868	22.0892
179.4	24.6217	29.4027	182.505	20.7869	22.0897
179.515	24.6228	29.4045	182.62	20.7869	22.0902
179.63	24.6238	29.4065	182.735	20.7869	22.0906
179.745	24.625	29.4085	182.85	20.787	22.0911
179.86	24.626	29.4101	182.965	20.7872	22.0915
179.975	24.6271	29.4121	183.08	20.7873	22.092
180.09	24.6281	29.4138	183.195	20.7875	22.0924
180.205	24.6293	29.4156	183.31	20.7877	22.0929
180.32	24.6303	29.4175	183.425	20.7879	22.0933
180.435	24.6314	29.4193	183.54	20.7884	22.0937
180.55	24.6326	29.4213	183.655	20.7886	22.0942
180.665	24.6337	29.4233	183.77	20.7888	22.0947
180.78	24.6348	29.4254	183.885	20.7891	22.0952
180.895	24.6358	29.4276	184	20.7893	22.0956
181.01	24.6369	29.4298	184.115	20.7895	22.0961
181.125	24.638	29.4319	184.23	20.7896	22.0966
181.24	24.639	29.4337	184.345	20.7896	22.0972
181.355	24.64	29.4355	184.46	20.7898	22.0977
181.47	24.6411	29.4373	184.575	20.79	22.0982
181.585	24.6421	29.4389	184.69	20.7901	22.0986
181.7	24.6431	29.4404	184.805	20.7903	22.099
181.815	24.6442	29.4421	184.92	20.7903	22.0995
181.93	24.6452	29.4437	185.035	20.7902	22.1
182.045	24.6463	29.4454	185.15	20.7903	22.1005
182.16	24.6474	29.4473	185.265	20.7904	22.1011
182.275	24.6484	29.4488	185.38	20.7904	22.1016
182.39	24.6496	29.4505	185.495	20.7904	22.1021
182.505	24.6506	29.4521	185.61	20.7905	22.1026
182.62	24.6517	29.4539	185.725	20.7906	22.1031
182.735	24.6528	29.4554	185.84	20.7907	22.1036
182.85	24.6539	29.4572	185.955	20.7907	22.104
182.965	24.6549	29.459	186.07	20.7909	22.1044
183.08	24.6559	29.4607	186.185	20.791	22.1048
183.195	24.657	29.4625	186.3	20.7909	22.1052
183.31	24.6581	29.464	186.415	20.791	22.1056
183.425	24.6591	29.4655	186.53	20.7911	22.1061
183.54	24.6603	29.4673	186.645	20.7913	22.1065
183.655	24.6613	29.469	186.76	20.7914	22.1069
183.77	24.6624	29.4708	186.875	20.7915	22.1074
183.885	24.6634	29.4724	186.99	20.7915	22.1078
184	24.6645	29.4738	187.105	20.7918	22.1082
184.115	24.6657	29.4752	187.22	20.7918	22.1087
184.23	24.6668	29.4769	187.335	20.7919	22.1092
184.345	24.6679	29.4785	187.45	20.792	22.1097
184.46	24.669	29.4803	187.565	20.7921	22.1102
184.575	24.6702	29.4821	187.68	20.7921	22.1107
184.69	24.6713	29.4839	187.795	20.792	22.1112
184.805	24.6725	29.4856	187.91	20.7919	22.1118
184.92	24.6736	29.487	188.025	20.7917	22.1124
185.035	24.6748	29.4882	188.14	20.7918	22.1129
185.15	24.676	29.4897	188.255	20.7916	22.1134
185.265	24.6771	29.4914	188.37	20.7915	22.1138
185.38	24.6782	29.4932	188.485	20.7914	22.1142
185.495	24.6794	29.495	188.6	20.7912	22.1146
185.61	24.6806	29.4965	188.715	20.7911	22.1151
185.725	24.6817	29.4982	188.83	20.7911	22.1155
185.84	24.6829	29.5	188.945	20.7911	22.1159
185.955	24.684	29.5018	189.06	20.791	22.1163
186.07	24.6851	29.5037	189.175	20.7909	22.1166
186.185	24.6862	29.5055	189.29	20.7908	22.117
186.3	24.6872	29.5075	189.405	20.7908	22.1174
186.415	24.6883	29.5096	189.52	20.7907	22.1178
186.53	24.6895	29.5111	189.635	20.7908	22.1182
186.645	24.6906	29.513	189.75	20.7909	22.1185
186.76	24.6918	29.5146	189.865	20.791	22.1189
186.875	24.6929	29.5166	189.98	20.7909	22.1193
186.99	24.694	29.5186	190.095	20.7908	22.1197
187.105	24.6952	29.5205	190.21	20.7907	22.1201
187.22	24.6962	29.523	190.325	20.7906	22.1205
187.335	24.6973	29.525	190.44	20.7905	22.1209
187.45	24.6984	29.527	190.555	20.7904	22.1213
187.565	24.6995	29.5291	190.67	20.7905	22.1218
187.68	24.7005	29.5309	190.785	20.7903	22.1222
187.795	24.7016	29.5331	190.9	20.7901	22.1226
187.91	24.7026	29.5353	191.015	20.79	22.1231
188.025	24.7037	29.5373	191.13	20.7899	22.1235
188.14	24.7047	29.5389	191.245	20.7898	22.1239
188.255	24.7057	29.5405	191.36	20.7896	22.1243
188.37	24.7067	29.5418	191.475	20.7893	22.1247
188.485	24.7078	29.5434	191.59	20.7892	22.1252
188.6	24.7089	29.5453	191.705	20.7892	22.1256
188.715	24.71	29.5469	191.82	20.7892	22.1259
188.83	24.7111	29.549	191.935	20.789	22.1262
188.945	24.7121	29.5511	192.05	20.7889	22.1265
189.06	24.7131	29.5531	192.165	20.7888	22.1268
189.175	24.7142	29.5549	192.28	20.7887	22.1272
189.29	24.7154	29.5572	192.395	20.7885	22.1275
189.405	24.7164	29.5593	192.51	20.7884	22.1278
189.52	24.7176	29.5616	192.625	20.7883	22.128
189.635	24.7186	29.5639	192.74	20.7882	22.1283
189.75	24.7197	29.5662	192.855	20.788	22.1287
189.865	24.7208	29.5685	192.97	20.788	22.1291
189.98	24.7218	29.5709	193.085	20.7878	22.1295
190.095	24.7228	29.5732	193.2	20.7877	22.1298
190.21	24.7239	29.5755	193.315	20.7876	22.1302
190.325	24.725	29.5778	193.43	20.7875	22.1306
190.44	24.7261	29.58	193.545	20.7875	22.131
190.555	24.7272	29.5824	193.66	20.7874	22.1314
190.67	24.7283	29.5847	193.775	20.7874	22.1318
190.785	24.7294	29.5869	193.89	20.7874	22.1321
190.9	24.7304	29.5894	194.005	20.7875	22.1325
191.015	24.7315	29.5918	194.12	20.7875	22.1329
191.13	24.7325	29.5941	194.235	20.7874	22.1333
191.245	24.7336	29.5967	194.35	20.7874	22.1336
191.36	24.7347	29.5993	194.465	20.7873	22.1338
191.475	24.7357	29.6023	194.58	20.7872	22.1341
191.59	24.7368	29.6048	194.695	20.7872	22.1345
191.705	24.7379	29.6073	194.81	20.787	22.1348
191.82	24.739	29.61	194.925	20.787	22.1351
191.935	24.7401	29.6126	195.04	20.7871	22.1354
192.05	24.7413	29.615	195.155	20.7872	22.1357
192.165	24.7423	29.6176	195.27	20.7871	22.136
192.28	24.7434	29.6204	195.385	20.7871	22.1363
192.395	24.7444	29.6232	195.5	20.7871	22.1366
192.51	24.7454	29.6258	195.615	20.787	22.137
192.625	24.7464	29.6284	195.73	20.7871	22.1373
192.74	24.7475	29.6309	195.845	20.7873	22.1377
192.855	24.7486	29.6334	195.96	20.7873	22.138
192.97	24.7496	29.6357	196.075	20.7874	22.1384
193.085	24.7506	29.6381	196.19	20.7875	22.1387
193.2	24.7516	29.6405	196.305	20.7875	22.1391
193.315	24.7527	29.643	196.42	20.7874	22.1395
193.43	24.7538	29.6454	196.535	20.7874	22.1398
193.545	24.7549	29.6477	196.65	20.7874	22.1401
193.66	24.7559	29.6498	196.765	20.7873	22.1406
193.775	24.7569	29.6523	196.88	20.7872	22.141
193.89	24.7579	29.655	196.995	20.7872	22.1414
194.005	24.7588	29.6578	197.11	20.7871	22.1418
194.12	24.7598	29.6606	197.225	20.787	22.1423
194.235	24.7608	29.6636	197.34	20.7869	22.1428
194.35	24.7618	29.6664	197.455	20.7868	22.1432
194.465	24.7628	29.6688	197.57	20.7868	22.1438
194.58	24.7638	29.6715	197.685	20.7868	22.1442
194.695	24.7648	29.6743	197.8	20.7867	22.1446
194.81	24.7659	29.6772	197.915	20.7866	22.1451
194.925	24.7669	29.68	198.03	20.7866	22.1455
195.04	24.7679	29.6826	198.145	20.7867	22.1458
195.155	24.7689	29.6853	198.26	20.7867	22.1462
195.27	24.7699	29.6879	198.375	20.7869	22.1465
195.385	24.7709	29.6904	198.49	20.7868	22.1469
195.5	24.772	29.6929	198.605	20.7867	22.1473
195.615	24.7729	29.6955	198.72	20.7866	22.1477
195.73	24.7738	29.698	198.835	20.7865	22.1481
195.845	24.7747	29.7002	198.95	20.7865	22.1484
195.96	24.7756	29.7025	199.065	20.7867	22.1487
196.075	24.7765	29.7048	199.18	20.7868	22.149
196.19	24.7774	29.7075	199.295	20.7868	22.1492
196.305	24.7783	29.7101	199.41	20.7867	22.1495
196.42	24.7792	29.7125	199.525	20.7868	22.1497
196.535	24.7801	29.7149	199.64	20.7869	22.15
196.65	24.781	29.7172	199.755	20.787	22.1503
196.765	24.7819	29.7198	199.87	20.7869	22.1505
196.88	24.7828	29.7224	199.985	20.7869	22.1508
196.995	24.7836	29.7253	200.1	20.787	22.1511
197.11	24.7844	29.7278	200.215	20.7871	22.1514
197.225	24.7853	29.7302	200.33	20.787	22.1517
197.34	24.7861	29.7327	200.445	20.7872	22.152
197.455	24.7869	29.7354	200.56	20.7872	22.1523
197.57	24.7878	29.7381	200.675	20.7872	22.1527
197.685	24.7886	29.741	200.79	20.787	22.153
197.8	24.7895	29.7437	200.905	20.7869	22.1533
197.915	24.7903	29.7462	201.02	20.7868	22.1536
198.03	24.7911	29.7486	201.135	20.7868	22.1539
198.145	24.792	29.7505	201.25	20.7867	22.1542
198.26	24.793	29.7524	201.365	20.7867	22.1546
198.375	24.7938	29.7545	201.48	20.7866	22.1549
198.49	24.7946	29.7569	201.595	20.7864	22.1553
198.605	24.7954	29.7595	201.71	20.7863	22.1556
198.72	24.7963	29.7619	201.825	20.7863	22.1559
198.835	24.7973	29.7644	201.94	20.7862	22.1561
198.95	24.7982	29.7669	202.055	20.7863	22.1564
199.065	24.7992	29.7694	202.17	20.7864	22.1566
199.18	24.8001	29.7717	202.285	20.7866	22.1569
199.295	24.801	29.7741	202.4	20.7867	22.1572
199.41	24.8019	29.7763	202.515	20.7867	22.1576
199.525	24.8027	29.7785	202.63	20.7869	22.158
199.64	24.8036	29.7809	202.745	20.7871	22.1582
199.755	24.8045	29.7833	202.86	20.7873	22.1586
199.87	24.8054	29.7857	202.975	20.7875	22.1589
199.985	24.8062	29.7884	203.09	20.7876	22.1592
200.1	24.8071	29.7912	203.205	20.7877	22.1596
200.215	24.808	29.7939	203.32	20.7878	22.1599
200.33	24.8088	29.7968	203.435	20.7878	22.1602
200.445	24.8097	29.7999	203.55	20.788	22.1605
200.56	24.8106	29.8028	203.665	20.788	22.1608
200.675	24.8115	29.8057	203.78	20.7882	22.161
200.79	24.8123	29.8087	203.895	20.7884	22.1613
200.905	24.8132	29.8114	204.01	20.7887	22.1616
201.02	24.814	29.8141	204.125	20.789	22.1619
201.135	24.8148	29.8167	204.24	20.7892	22.1621
201.25	24.8157	29.8193	204.355	20.7896	22.1624
201.365	24.8165	29.8223	204.47	20.79	22.1626
201.48	24.8174	29.8252	204.585	20.7904	22.1629
201.595	24.8182	29.8279	204.7	20.7909	22.1631
201.71	24.8191	29.8307	204.815	20.7911	22.1633
201.825	24.82	29.8335	204.93	20.7915	22.1635
201.94	24.8209	29.8364	205.045	20.7918	22.1636
202.055	24.8218	29.8395	205.16	20.7919	22.1638
202.17	24.8227	29.8426	205.275	20.7921	22.1641
202.285	24.8235	29.8456	205.39	20.7925	22.1643
202.4	24.8244	29.8488	205.505	20.7929	22.1644
202.515	24.8252	29.852	205.62	20.7932	22.1646
202.63	24.8261	29.8552	205.735	20.7936	22.1647
202.745	24.827	29.8585	205.85	20.7941	22.1648
202.86	24.8278	29.8619	205.965	20.7943	22.1649
202.975	24.8286	29.8653	206.08	20.7947	22.165
203.09	24.8294	29.8686	206.195	20.7951	22.165
203.205	24.8302	29.8717	206.31	20.7952	22.1651
203.32	24.8311	29.8748	206.425	20.7954	22.1651
203.435	24.8319	29.8777	206.54	20.7958	22.1652
203.55	24.8327	29.8807	206.655	20.7961	22.1652
203.665	24.8335	29.8835	206.77	20.7965	22.1652
203.78	24.8342	29.8866	206.885	20.7969	22.1654
203.895	24.835	29.8898	207	20.7973	22.1655
204.01	24.8358	29.8931	207.115	20.7977	22.1656
204.125	24.8367	29.8963	207.23	20.798	22.1657
204.24	24.8375	29.8994	207.345	20.7983	22.1658
204.355	24.8384	29.9022	207.46	20.7987	22.1659
204.47	24.8392	29.9051	207.575	20.799	22.166
204.585	24.84	29.908	207.69	20.7994	22.1661
204.7	24.8409	29.9108	207.805	20.7997	22.1662
204.815	24.8418	29.9137	207.92	20.7999	22.1662
204.93	24.8426	29.9167	208.035	20.8001	22.1663
205.045	24.8434	29.9196	208.15	20.8002	22.1663
205.16	24.8442	29.9226	208.265	20.8004	22.1663
205.275	24.8451	29.9255	208.38	20.8007	22.1664
205.39	24.8459	29.9285	208.495	20.8008	22.1665
205.505	24.8467	29.9312	208.61	20.8011	22.1666
205.62	24.8474	29.9339	208.725	20.8014	22.1667
205.735	24.8481	29.9367	208.84	20.8017	22.1668
205.85	24.8488	29.9396	208.955	20.802	22.1669
205.965	24.8496	29.9427	209.07	20.8021	22.167
206.08	24.8504	29.9458	209.185	20.8021	22.1672
206.195	24.8512	29.9486	209.3	20.8022	22.1672
206.31	24.852	29.9516	209.415	20.8022	22.1673
206.425	24.8527	29.9545	209.53	20.8023	22.1674
206.54	24.8535	29.9574	209.645	20.8024	22.1675
206.655	24.8544	29.9601	209.76	20.8026	22.1676
206.77	24.8551	29.9628	209.875	20.8028	22.1677
206.885	24.8559	29.9653	209.99	20.8031	22.1679
207	24.8567	29.9677	210.105	20.8033	22.1681
207.115	24.8575	29.97	210.22	20.8035	22.1682
207.23	24.8583	29.9728	210.335	20.8037	22.1684
207.345	24.8591	29.9757	210.45	20.8039	22.1685
207.46	24.8599	29.9788	210.565	20.8043	22.1687
207.575	24.8605	29.9817	210.68	20.8047	22.1688
207.69	24.8613	29.9842	210.795	20.8051	22.169
207.805	24.862	29.9869	210.91	20.8055	22.1691
207.92	24.8626	29.9896	211.025	20.8059	22.1693
208.035	24.8633	29.9924	211.14	20.8065	22.1694
208.15	24.8641	29.9953	211.255	20.8071	22.1696
208.265	24.8648	29.9983	211.37	20.8075	22.1697
208.38	24.8655	30.0013	211.485	20.8082	22.1698
208.495	24.8663	30.0043	211.6	20.8087	22.1699
208.61	24.867	30.0073	211.715	20.8093	22.1701
208.725	24.8677	30.0102	211.83	20.8097	22.1703
208.84	24.8684	30.0136	211.945	20.8103	22.1704
208.955	24.8691	30.017	212.06	20.811	22.1705
209.07	24.8697	30.0202	212.175	20.8115	22.1706
209.185	24.8704	30.0233	212.29	20.8121	22.1707
209.3	24.8711	30.0266	212.405	20.8127	22.1709
209.415	24.8718	30.0297	212.52	20.8133	22.1711
209.53	24.8725	30.0327	212.635	20.814	22.1713
209.645	24.8732	30.0357	212.75	20.8146	22.1715
209.76	24.8739	30.0385	212.865	20.815	22.1716
209.875	24.8746	30.0416	212.98	20.8157	22.1717
209.99	24.8753	30.0445	213.095	20.8164	22.1718
210.105	24.8759	30.0477	213.21	20.8169	22.172
210.22	24.8766	30.0506	213.325	20.8176	22.1721
210.335	24.8772	30.0533	213.44	20.8181	22.1722
210.45	24.8778	30.0561	213.555	20.8186	22.1724
210.565	24.8785	30.0589	213.67	20.819	22.1725
210.68	24.8791	30.0617	213.785	20.8195	22.1727
210.795	24.8798	30.0643	213.9	20.8199	22.1728
210.91	24.8805	30.0669	214.015	20.8205	22.1728
211.025	24.8811	30.0696	214.13	20.8208	22.1729
211.14	24.8816	30.0722	214.245	20.8212	22.1731
211.255	24.8821	30.075	214.36	20.8216	22.1732
211.37	24.8826	30.0777	214.475	20.8218	22.1733
211.485	24.8832	30.0804	214.59	20.822	22.1733
211.6	24.8837	30.0832	214.705	20.8222	22.1734
211.715	24.8843	30.0858	214.82	20.8223	22.1736
211.83	24.8848	30.0884	214.935	20.8225	22.1737
211.945	24.8854	30.091	215.05	20.8229	22.1739
212.06	24.8859	30.0937	215.165	20.8232	22.174
212.175	24.8864	30.0964	215.28	20.8237	22.1742
212.29	24.8869	30.099	215.395	20.8241	22.1743
212.405	24.8874	30.1017	215.51	20.8245	22.1744
212.52	24.888	30.1044	215.625	20.8248	22.1745
212.635	24.8885	30.1069	215.74	20.8251	22.1746
212.75	24.8891	30.109	215.855	20.8255	22.1747
212.865	24.8896	30.1113	215.97	20.8257	22.1748
212.98	24.8901	30.1134	216.085	20.8261	22.175
213.095	24.8907	30.1153	216.2	20.8264	22.1751
213.21	24.8912	30.1174	216.315	20.8265	22.1751
213.325	24.8917	30.1195	216.43	20.8266	22.1753
213.44	24.8922	30.1215	216.545	20.8269	22.1755
213.555	24.8927	30.1236	216.66	20.8271	22.1758
213.67	24.8933	30.1255	216.775	20.8274	22.176
213.785	24.8937	30.1274	216.89	20.8276	22.1761
213.9	24.8942	30.1295	217.005	20.8277	22.1763
214.015	24.8947	30.1314	217.12	20.8278	22.1766
214.13	24.8953	30.1334	217.235	20.8281	22.1768
214.245	24.8959	30.1355	217.35	20.8283	22.177
214.36	24.8965	30.1376	217.465	20.8285	22.1773
214.475	24.8971	30.1395	217.58	20.8287	22.1775
214.59	24.8977	30.1415	217.695	20.8289	22.1776
214.705	24.8982	30.1436	217.81	20.8291	22.1778
214.82	24.8987	30.1457	217.925	20.8295	22.178
214.935	24.8993	30.1479	218.04	20.8297	22.1782
215.05	24.8998	30.1497	218.155	20.83	22.1783
215.165	24.9004	30.1514	218.27	20.8303	22.1785
215.28	24.901	30.1534	218.385	20.8306	22.1786
215.395	24.9016	30.1552	218.5	20.8308	22.1788
215.51	24.9023	30.1571	218.615	20.8309	22.1791
215.625	24.9031	30.1593	218.73	20.8311	22.1794
215.74	24.9038	30.1614	218.845	20.8312	22.1797
215.855	24.9045	30.1631	218.96	20.8314	22.18
215.97	24.9053	30.1648	219.075	20.8317	22.1803
216.085	24.906	30.1667	219.19	20.832	22.1806
216.2	24.9067	30.1682	219.305	20.8322	22.1809
216.315	24.9074	30.1699	219.42	20.8326	22.1811
216.43	24.9081	30.1716	219.535	20.8328	22.1813
216.545	24.9089	30.1733	219.65	20.8331	22.1815
216.66	24.9095	30.1749	219.765	20.8334	22.1816
216.775	24.9102	30.1766	219.88	20.8336	22.1817
216.89	24.9108	30.1782	219.995	20.8338	22.1819
217.005	24.9115	30.1798	220.11	20.8341	22.1821
217.12	24.9123	30.1814	220.225	20.8342	22.1822
217.235	24.913	30.1833	220.34	20.8344	22.1825
217.35	24.9138	30.1852	220.455	20.8346	22.1827
217.465	24.9145	30.1872	220.57	20.8348	22.1829
217.58	24.9152	30.1885	220.685	20.835	22.1831
217.695	24.9159	30.1898	220.8	20.8354	22.1833
217.81	24.9166	30.1913	220.915	20.8356	22.1834
217.925	24.9174	30.1926	221.03	20.8359	22.1835
218.04	24.9181	30.1943	221.145	20.8362	22.1836
218.155	24.9188	30.1958	221.26	20.8365	22.1838
218.27	24.9195	30.1975	221.375	20.8366	22.184
218.385	24.9202	30.1992	221.49	20.8368	22.1842
218.5	24.921	30.2014	221.605	20.8368	22.1845
218.615	24.9218	30.2034	221.72	20.837	22.1848
218.73	24.9226	30.2051	221.835	20.8372	22.185
218.845	24.9233	30.2068	221.95	20.8374	22.1852
218.96	24.924	30.2085	222.065	20.8374	22.1853
219.075	24.9247	30.2103	222.18	20.8375	22.1855
219.19	24.9254	30.2121	222.295	20.8377	22.1856
219.305	24.9261	30.2137	222.41	20.8378	22.1858
219.42	24.9267	30.2151	222.525	20.8379	22.186
219.535	24.9273	30.2168	222.64	20.8381	22.1861
219.65	24.9279	30.2187	222.755	20.8382	22.1862
219.765	24.9285	30.2204	222.87	20.8385	22.1864
219.88	24.9291	30.2222	222.985	20.8388	22.1865
219.995	24.9297	30.224	223.1	20.8392	22.1866
220.11	24.9302	30.2257	223.215	20.8396	22.1868
220.225	24.9307	30.2274	223.33	20.8398	22.1868
220.34	24.9313	30.2293	223.445	20.84	22.1869
220.455	24.9319	30.2312	223.56	20.8401	22.187
220.57	24.9323	30.2331	223.675	20.8401	22.1871
220.685	24.9329	30.235	223.79	20.8403	22.1872
220.8	24.9334	30.2367	223.905	20.8405	22.1873
220.915	24.9339	30.2385	224.02	20.8405	22.1873
221.03	24.9344	30.2403	224.135	20.8405	22.1874
221.145	24.9349	30.2422	224.25	20.8404	22.1875
221.26	24.9353	30.2442	224.365	20.8405	22.1875
221.375	24.9358	30.2469	224.48	20.8405	22.1876
221.49	24.9363	30.2493	224.595	20.8406	22.1877
221.605	24.9368	30.2521	224.71	20.8407	22.1878
221.72	24.9373	30.2548	224.825	20.8408	22.1879
221.835	24.9378	30.2575	224.94	20.8409	22.188
221.95	24.9383	30.2602	225.055	20.841	22.188
222.065	24.9387	30.263	225.17	20.8411	22.1881
222.18	24.9391	30.2656	225.285	20.8411	22.1883
222.295	24.9396	30.2684	225.4	20.8412	22.1884
222.41	24.94	30.2711	225.515	20.8415	22.1885
222.525	24.9405	30.2736	225.63	20.8415	22.1886
222.64	24.941	30.2759	225.745	20.8415	22.1888
222.755	24.9415	30.2782	225.86	20.8416	22.1889
222.87	24.9419	30.2805	225.975	20.8418	22.1891
222.985	24.9423	30.2826	226.09	20.8419	22.1892
223.1	24.9426	30.2846	226.205	20.8421	22.1893
223.215	24.943	30.2867	226.32	20.8422	22.1894
223.33	24.9435	30.2886	226.435	20.8425	22.1895
223.445	24.9439	30.2906	226.55	20.8426	22.1896
223.56	24.9443	30.2926	226.665	20.8426	22.1897
223.675	24.9448	30.2946	226.78	20.8429	22.1898
223.79	24.9452	30.2962	226.895	20.8433	22.1898
223.905	24.9457	30.298	227.01	20.8435	22.1901
224.02	24.9461	30.2993	227.125	20.8436	22.1905
224.135	24.9464	30.3007	227.24	20.8438	22.1908
224.25	24.9468	30.3022	227.355	20.8439	22.1911
224.365	24.9472	30.3035	227.47	20.8442	22.1914
224.48	24.9476	30.3047	227.585	20.8445	22.1917
224.595	24.948	30.3061	227.7	20.8446	22.192
224.71	24.9484	30.3076	227.815	20.8447	22.1923
224.825	24.9488	30.309	227.93	20.8448	22.1926
224.94	24.9492	30.3105	228.045	20.8448	22.1929
225.055	24.9496	30.3119	228.16	20.8447	22.1932
225.17	24.95	30.3134	228.275	20.8449	22.1935
225.285	24.9504	30.3147	228.39	20.8449	22.1938
225.4	24.9507	30.316	228.505	20.8448	22.1941
225.515	24.9511	30.3172	228.62	20.8449	22.1944
225.63	24.9514	30.3186	228.735	20.8449	22.1948
225.745	24.9518	30.3199	228.85	20.8448	22.1951
225.86	24.952	30.3212	228.965	20.8448	22.1954
225.975	24.9524	30.3229	229.08	20.8448	22.1957
226.09	24.9528	30.3243	229.195	20.8448	22.196
226.205	24.9532	30.3257	229.31	20.8447	22.1963
226.32	24.9535	30.3272	229.425	20.8448	22.1966
226.435	24.9539	30.3281	229.54	20.8448	22.1969
226.55	24.9543	30.3294	229.655	20.8448	22.1972
[truncated: 970 more rows]

## Sheet: Figure 3b
Figure 3b
	Intensity
Wavelength (nm)	Yb50@Nd50,Yb20	Yb50@Nd40,Yb20	Yb50@Nd30,Yb20	Yb50@Nd60,Yb20	Core
940	0.000690358	0.00766	0.00156	0.00235	-0.00387
945.956	0.00961	0.01989	0.01056	0.01413	0.00404
951.906	0.02566	0.04192	0.02724	0.03379	0.01553
957.849	0.0566	0.08394	0.05913	0.06386	0.03427
963.785	0.1126	0.15963	0.11782	0.11218	0.0703
969.714	0.20488	0.28377	0.21451	0.19559	0.12708
975.636	0.37664	0.51492	0.39763	0.36208	0.23431
981.552	0.63985	0.86375	0.68394	0.64549	0.42805
987.462	0.73488	0.99042	0.77785	0.73442	0.49139
993.365	0.74355	1	0.78224	0.70543	0.47487
999.261	0.73044	0.98266	0.76611	0.65785	0.44702
1005.15	0.70734	0.94985	0.74114	0.61277	0.42713
1011.04	0.65595	0.88079	0.68776	0.55756	0.38444
1016.91	0.58349	0.78519	0.61352	0.49543	0.33411
1022.79	0.48747	0.65748	0.51401	0.42409	0.27511
1028.65	0.3778	0.51127	0.3997	0.34441	0.21047
1034.51	0.27291	0.37145	0.28892	0.26196	0.14724
1040.37	0.19165	0.26216	0.20339	0.19107	0.1014
1046.22	0.1345	0.18551	0.14246	0.13786	0.07296
1052.06	0.09779	0.13466	0.10152	0.10368	0.05887
1057.9	0.0763	0.10339	0.07415	0.08331	0.05697
1063.73	0.06822	0.08945	0.06204	0.07576	0.07404
1069.56	0.04569	0.06145	0.04101	0.05577	0.06185
1075.38	0.02068	0.03109	0.01894	0.02831	0.02929
1081.19	0.0033	0.0094	0.00268	0.00841	0.00317
1087	-0.00437	-0.000429535	-0.00454	-0.00126	-0.00436
1092.81	-0.0098	-0.00707	-0.00976	-0.00736	-0.01037
1098.61	-0.01262	-0.01088	-0.01271	-0.01096	-0.0121
1104.4	-0.01482	-0.01345	-0.01486	-0.01374	-0.01454
1110.19	-0.01532	-0.01399	-0.01495	-0.01491	-0.0133
1115.98	-0.0164	-0.0152	-0.0164	-0.01594	-0.01433
1121.76	-0.01623	-0.01553	-0.01594	-0.01607	-0.01324
1127.54	-0.01831	-0.01785	-0.01851	-0.01806	-0.01855
1133.31	-0.01748	-0.01673	-0.01677	-0.01719	-0.01444
1139.08	-0.01814	-0.01773	-0.01806	-0.0176	-0.01731
1144.84	-0.0181	-0.0176	-0.0176	-0.01764	-0.01606
1150.6	-0.0176	-0.01719	-0.01748	-0.01727	-0.01509
1156.35	-0.01839	-0.01777	-0.01777	-0.01777	-0.01514
1162.1	-0.01814	-0.0176	-0.01806	-0.01752	-0.01536
1167.85	-0.01847	-0.01818	-0.01835	-0.01806	-0.01617
1173.59	-0.01922	-0.01889	-0.01889	-0.01847	-0.0179
1179.33	-0.01905	-0.01876	-0.01922	-0.01847	-0.01731
1185.06	-0.01851	-0.01831	-0.01814	-0.01806	-0.01606
1190.79	-0.01806	-0.01781	-0.0181	-0.0176	-0.0152
1196.52	-0.01963	-0.01901	-0.01967	-0.01885	-0.01883
1202.24	-0.01826	-0.01744	-0.01752	-0.01756	-0.01449
					-0.01682
					-0.01688
					-0.01677
					-0.01406

## Sheet: Figure 3c
Figure 3c
	Intensity
Wavelength (nm)	Yb50@Nd40,Yb20 in cyclohexane	Yb50@Nd40,Yb20 in water
800	0.00324	0.00146
801	0.00324	0.00146
803	0.00324	0.00146
805	0.00324	0.00146
806	0.00324	0.00146
808	0.00324	0.00146
809	0.00324	0.00146
811	0.00324	0.00146
812	0.00324	0.00146
814	0.00324	0.00146
815	0.00324	0.00146
816	0.00324	0.00146
818	0.00324	0.00146
820	0.00324	0.00146
821	0.00324	0.00146
823	0.00324	0.00146
824	0.00324	0.00146
826	0.00324	0.00146
827	0.00324	0.00146
829	0.00324	0.00146
830	0.00324	0.00146
832	0.00324	0.00146
833	0.00324	0.00146
835	0.00324	0.00146
837	0.00324	0.00146
838	0.00324	0.00146
840	0.00324	0.00146
841	0.00324	0.00146
843	0.00324	0.00146
845	0.00324	0.00146
846	0.00324	0.00146
848	0.00324	0.00146
849	0.00324	0.00146
850	0.00317	0.00158
851	0.00398	0.00196
853	0.00261	0.000586603
855	0.00373	0.0014
856	0.00211	0.00146
858	0.00298	0.00102
859	0.00311	0.0017
861	0.00336	0.00095887
862	0.00329	0.00183
864	0.0023	0.000710692
865	0.00179	0.000586603
866	0.00336	0.00127
868	0.00311	0.00146
870	0.00392	0.00221
871	0.00324	0.00146
873	0.00242	0.000710692
874	0.00336	0.00115
876	0.00261	0.00121
877	0.00317	0.00102
879	0.00361	0.00177
880	0.00248	0.00127
882	0.0028	0.00165
883	0.00155	0.000462514
885	0.00298	0.00133
887	0.00311	0.0014
888	0.00204	0.00133
890	0.00392	0.00258
891	0.00342	0.00302
893	0.00385	0.00402
895	0.00285	0.00384
896	0.00298	0.0047
898	0.00317	0.00338
899	0.00292	0.00508
901	0.00435	0.00338
902	0.00304	0.00426
904	0.00354	0.00495
906	0.00267	0.0034
907	0.00324	0.00302
909	0.00454	0.00345
911	0.00348	0.0019
912	0.00309	0.00177
914	0.00498	0.0034
916	0.00673	0.00115
917	0.00597	0.00095887
919	0.00648	0.00564
921	0.00673	0.000834781
922	0.00597	0.00451
924	0.00948	0.0034
926	0.00973	0.00115
928	0.00997	0.00095887
929	0.01053	0.00564
931	0.02059	0.000834781
935	0.03298	0.00451
938	0.04351	0.00564
939	0.04922	0.00491
940	0.05122	0.000564041
941	0.05322	0.00113
942	0.05573	0.00121
943	0.06263	0.000400896
944	0.06367	0.00215
944.5	0.06538	0.000400896
945	0.06777	0.00338
945.956	0.07432	0.00353
951.906	0.11635	0.00433
957.849	0.18397	0.00928
963.785	0.28672	0.01337
969.714	0.45688	0.02182
975.636	0.7484	0.03837
981.552	0.94583	0.04594
987.462	1	0.05249
993.365	0.99404	0.04739
999.261	0.98037	0.05089
1005.15	0.9259	0.04601
1011.04	0.84482	0.04033
1016.91	0.73291	0.0337
1022.79	0.59846	0.02969
1028.65	0.45375	0.02007
1034.51	0.33282	0.01461
1040.37	0.24389	0.01191
1046.22	0.18019	0.00842
1052.06	0.13947	0.00456
1057.9	0.11991	0.00441
1063.73	0.09955	0.00412
1069.56	0.0669	0.00397
1075.38	0.03767	3.64064e-05
1081.19	0.02487	0.00142
1087	0.01403	-0.00113
1092.81	0.0104	-0.00186
1098.61	0.0056	-0.00222
1104.4	0.0064	-0.000254844
1110.19	0.0048	-0.00113
1115.98	0.00531	0.000473709
1121.76	0	-0.00368
1127.54	0.00284	0.000692146
1133.31	0.000799796	-0.00273
1139.08	0.00131	-0.000692146
1144.84	0.00284	0.00127
1150.6	0.00284	0.000692146
1156.35	0.000799796	-0.00273
1162.1	0.00131	-0.000692146
1167.85	0.00284	0.00127
1173.59	0.00284	0.00127

## Sheet: Figure 3d
Figure 3d
In water	Temeprature (°C)		In cyclohexane	Temeprature (°C)
Time (s)	water-heating core	Cross-relaxtaion core	Time (s)	water-heating core	Cross-relaxtaion core
0.113	20.017	20.029	0.11364	20.017	20.092
0.226	19.979	20.004	0.22727	20.054	20.142
0.339	20.004	19.992	0.34091	20.004	20.166
0.452	20.029	19.979	0.45454	20.004	20.129
0.565	19.991	20.004	0.56819	20.004	20.204
0.678	19.903	20.017	0.68182	20.017	20.191
0.791	19.941	20.079	0.79546	20.117	20.142
0.904	19.954	19.967	0.90909	20.104	20.166
1.017	19.979	19.979	1.02273	20.117	20.204
1.13	19.979	19.992	1.13636	20.067	20.291
1.243	20.029	20.079	1.25	20.092	20.329
1.356	20.004	20.042	1.36363	20.129	20.279
1.469	20.004	20.004	1.47727	20.242	20.254
1.582	19.979	19.992	1.59091	20.254	20.366
1.695	19.941	20.042	1.70455	20.242	20.391
1.808	19.991	20.079	1.81818	20.254	20.466
1.921	19.979	19.979	1.93182	20.279	20.515
2.034	20.029	19.979	2.04545	20.341	20.515
2.147	20.004	20.004	2.15909	20.366	20.577
2.26	19.966	20.004	2.27272	20.379	20.627
2.373	19.954	19.942	2.38636	20.416	20.615
2.486	19.916	19.979	2.5	20.466	20.702
2.599	19.891	19.942	2.61364	20.466	20.727
2.712	19.916	19.967	2.72728	20.441	20.727
2.825	19.941	20.004	2.84091	20.441	20.801
2.938	19.903	20.042	2.95455	20.516	20.851
3.051	19.916	20.054	3.06818	20.478	20.826
3.164	19.941	20.067	3.18182	20.603	20.851
3.277	19.916	20.092	3.29545	20.603	20.888
3.39	19.966	20.067	3.40909	20.59	20.913
3.503	20.017	20.129	3.52272	20.653	20.913
3.616	19.979	20.092	3.63637	20.715	20.913
3.729	19.891	20.092	3.75	20.727	20.95
3.842	19.979	20.142	3.86364	20.69	21.024
3.955	19.979	20.117	3.97727	20.789	21.074
4.068	19.929	20.129	4.09091	20.777	21.074
4.181	19.941	20.192	4.20454	20.752	21.16
4.294	19.966	20.192	4.31818	20.827	21.185
4.407	19.966	20.217	4.43181	20.814	21.271
4.52	20.105	20.242	4.54545	20.913	21.333
4.633	20.092	20.229	4.6591	20.938	21.296
4.746	20.117	20.291	4.77273	20.975	21.321
4.859	20.092	20.291	4.88637	21.087	21.457
4.972	20.105	20.229	5	21.174	21.444
5.085	20.105	20.254	5.11364	21.136	21.444
5.198	20.105	20.316	5.22727	21.174	21.432
5.311	20.105	20.279	5.34091	21.235	21.395
5.424	20.079	20.404	5.45454	21.235	21.457
5.537	20.155	20.491	5.56818	21.273	21.604
5.65	20.155	20.453	5.68182	21.384	21.641
5.763	20.167	20.429	5.79546	21.359	21.654
5.876	20.192	20.441	5.90909	21.359	21.703
5.989	20.268	20.429	6.02273	21.359	21.728
6.102	20.243	20.516	6.13636	21.445	21.752
6.215	20.33	20.603	6.25	21.532	21.764
6.328	20.28	20.59	6.36363	21.532	21.777
6.441	20.293	20.603	6.47727	21.47	21.826
6.554	20.268	20.628	6.5909	21.532	21.863
6.667	20.368	20.665	6.70455	21.618	21.887
6.78	20.481	20.715	6.81819	21.704	21.986
6.893	20.456	20.777	6.93182	21.741	21.998
7.006	20.506	20.69	7.04546	21.729	22.01
7.119	20.443	20.69	7.15909	21.766	22.035
7.232	20.443	20.764	7.27273	21.864	22.071
7.345	20.506	20.814	7.38636	21.864	22.096
7.458	20.531	20.827	7.5	21.889	22.194
7.571	20.518	20.851	7.61363	21.963	22.243
7.684	20.593	20.839	7.72728	21.975	22.316
7.797	20.618	20.814	7.84091	22.024	22.402
7.91	20.606	20.827	7.95455	22.061	22.39
8.023	20.656	20.876	8.06818	22.049	22.439
8.136	20.618	20.864	8.18182	22.122	22.414
8.249	20.581	20.913	8.29545	22.208	22.475
8.362	20.731	20.975	8.40909	22.196	22.512
8.475	20.768	21.025	8.52272	22.196	22.561
8.588	20.756	21.013	8.63636	22.22	22.598
8.701	20.843	21.05	8.75	22.171	22.646
8.814	20.868	21.087	8.86364	22.184	22.683
8.927	20.943	21.112	8.97728	22.245	22.61
9.04	20.98	20.988	9.09091	22.331	22.72
9.153	20.98	20.975	9.20455	22.331	22.72
9.266	20.992	21.013	9.31818	22.368	22.805
9.379	20.992	21.05	9.43182	22.368	22.854
9.492	21.03	21.124	9.54545	22.465	22.89
9.605	21.067	21.211	9.65909	22.49	22.915
9.718	21.117	21.223	9.77273	22.514	22.927
9.831	21.104	21.223	9.88637	22.575	22.988
9.944	21.167	21.223	10	22.588	23.036
10.057	21.179	21.26	10.1136	22.575	23.036
10.17	21.204	21.285	10.2273	22.6	23.073
10.283	21.216	21.334	10.3409	22.637	23.109
10.396	21.303	21.322	10.4545	22.649	23.133
10.509	21.353	21.371	10.5682	22.685	23.182
10.622	21.427	21.334	10.6818	22.771	23.194
10.735	21.465	21.297	10.7955	22.82	23.243
10.848	21.564	21.384	10.9091	22.807	23.218
10.961	21.601	21.396	11.0227	22.905	23.291
11.074	21.651	21.371	11.1364	22.929	23.279
11.187	21.725	21.359	11.25	22.929	23.34
11.3	21.712	21.483	11.3636	23.002	23.461
11.413	21.725	21.396	11.4773	22.978	23.425
11.526	21.762	21.433	11.5909	22.929	23.437
11.639	21.762	21.458	11.7045	22.978	23.522
11.752	21.75	21.47	11.8182	22.99	23.509
11.865	21.824	21.52	11.9318	23.088	23.606
11.978	21.873	21.557	12.0455	23.112	23.606
12.091	21.886	21.618	12.1591	23.112	23.618
12.204	21.947	21.581	12.2727	23.148	23.667
12.317	21.997	21.643	12.3864	23.197	23.667
12.43	22.046	21.68	12.5	23.221	23.727
12.543	22.206	21.766	12.6136	23.221	23.788
12.656	22.206	21.766	12.7273	23.306	23.824
12.769	22.243	21.729	12.8409	23.282	23.836
12.882	22.206	21.729	12.9545	23.282	23.908
12.995	22.231	21.717	13.0682	23.452	23.92
13.108	22.243	21.754	13.1818	23.488	23.932
13.221	22.342	21.778	13.2955	23.585	23.981
13.334	22.342	21.791	13.4091	23.537	24.005
13.447	22.403	21.84	13.5227	23.561	24.065
13.56	22.44	21.84	13.6364	23.609	24.113
13.673	22.44	21.815	13.75	23.658	24.065
13.786	22.452	21.791	13.8636	23.706	24.149
13.899	22.477	21.877	13.9773	23.682	24.161
14.012	22.489	21.864	14.0909	23.694	24.21
14.125	22.649	21.889	14.2045	23.73	24.234
14.238	22.673	21.889	14.3182	23.851	24.246
14.351	22.71	21.914	14.4318	23.851	24.27
14.464	22.735	21.914	14.5455	23.948	24.354
14.577	22.747	21.938	14.6591	23.984	24.318
14.69	22.759	21.938	14.7727	23.96	24.366
14.803	22.796	21.889	14.8864	23.96	24.426
14.916	22.772	21.963	15	23.984	24.39
15.029	22.906	22.024	15.1136	24.02	24.45
15.142	22.967	22.061	15.2273	24.069	24.522
15.255	22.967	22.049	15.3409	24.081	24.546
15.368	22.967	22.086	15.4545	24.129	24.57
15.481	23.041	22.086	15.5682	24.201	24.57
15.594	23.077	22.073	15.6818	24.153	24.678
15.707	23.139	22.11	15.7955	24.201	24.642
15.82	23.065	22.086	15.9091	24.237	24.666
15.933	23.126	22.11	16.0227	24.261	24.69
16.046	23.224	22.147	16.1364	24.297	24.714
16.159	23.285	22.171	16.25	24.322	24.738
16.272	23.273	22.208	16.3636	24.285	24.786
16.385	23.322	22.184	16.4773	24.249	24.846
16.498	23.358	22.257	16.5909	24.285	24.905
16.611	23.322	22.319	16.7045	24.394	24.893
16.724	23.395	22.282	16.8182	24.346	24.917
16.837	23.358	22.343	16.9318	24.442	24.953
16.95	23.334	22.404	17.0455	24.514	24.989
17.063	23.48	22.453	17.1591	24.586	24.989
17.176	23.517	22.416	17.2727	24.55	25.013
17.289	23.517	22.404	17.3864	24.622	24.965
17.402	23.517	22.392	17.5	24.646	25.049
17.515	23.614	22.416	17.6136	24.67	25.132
17.628	23.65	22.441	17.7273	24.694	25.097
17.741	23.687	22.465	17.8409	24.682	25.12
17.854	23.699	22.429	17.9546	24.718	25.156
17.967	23.711	22.38	18.0682	24.766	25.204
18.08	23.736	22.404	18.1818	24.79	25.192
18.193	23.833	22.441	18.2955	24.79	25.252
18.306	23.881	22.49	18.4091	24.886	25.276
18.419	23.954	22.478	18.5227	24.922	25.347
18.532	23.942	22.539	18.6364	24.946	25.323
18.645	23.942	22.588	18.75	24.958	25.311
18.758	24.003	22.551	18.8636	24.969	25.311
18.871	24.003	22.563	18.9773	24.969	25.359
18.984	24.063	22.624	19.0909	25.041	25.383
19.097	24.099	22.637	19.2046	25.041	25.466
19.21	24.099	22.649	19.3182	25.077	25.502
19.323	24.172	22.661	19.4318	25.113	25.526
19.436	24.233	22.698	19.5454	25.065	25.526
19.549	24.281	22.673	19.6591	25.137	25.526
19.662	24.257	22.649	19.7727	25.125	25.633
19.775	24.281	22.661	19.8864	25.149	25.668
19.888	24.305	22.698	20	25.161	25.728
20.001	24.366	22.746	20.1136	25.244	25.763
20.114	24.402	22.783	20.2273	25.256	25.751
20.227	24.45	22.832	20.3409	25.185	25.787
20.34	24.414	22.807	20.4546	25.22	25.858
20.453	24.462	22.868	20.5682	25.268	25.846
20.566	24.511	22.832	20.6818	25.364	25.87
20.679	24.547	22.807	20.7954	25.34	25.846
20.792	24.631	22.856	20.9091	25.34	25.894
20.905	24.655	22.881	21.0227	25.364	25.882
21.018	24.667	22.881	21.1364	25.352	25.929
21.131	24.631	22.893	21.25	25.459	25.941
21.244	24.691	22.881	21.3636	25.483	25.941
21.357	24.74	22.893	21.4773	25.471	25.941
21.47	24.752	22.941	21.5909	25.483	26.012
21.583	24.8	22.978	21.7045	25.53	25.965
21.696	24.836	22.99	21.8182	25.578	26.036
21.809	24.836	23.002	21.9318	25.566	26.036
21.922	24.932	23.002	22.0455	25.602	26.036
22.035	24.896	22.954	22.1591	25.661	26.119
22.148	24.92	22.99	22.2727	25.638	26.154
22.261	24.956	23.039	22.3864	25.673	26.19
22.374	24.992	23.063	22.5	25.733	26.202
22.487	25.04	23.16	22.6136	25.745	26.237
22.6	25.064	23.088	22.7273	25.756	26.284
22.713	25.076	23.136	22.8409	25.745	26.284
22.826	25.112	23.112	22.9545	25.828	26.32
22.939	25.16	23.173	23.0682	25.911	26.344
23.052	25.172	23.221	23.1818	25.982	26.32
23.165	25.244	23.282	23.2955	25.97	26.355
23.278	25.22	23.27	23.4091	26.041	26.367
23.391	25.208	23.282	23.5227	26.053	26.403
23.504	25.208	23.306	23.6364	26.006	26.403
23.617	25.34	23.27	23.75	26.124	26.379
23.73	25.34	23.282	23.8636	26.124	26.462
23.843	25.388	23.367	23.9773	26.089	26.45
23.956	25.388	23.403	24.0909	26.195	26.497
24.069	25.567	23.415	24.2046	26.219	26.509
24.182	25.52	23.428	24.3182	26.231	26.603
24.295	25.544	23.452	24.4318	26.266	26.58
24.408	25.544	23.452	24.5454	26.349	26.58
24.521	25.603	23.415	24.6591	26.278	26.674
24.634	25.699	23.44	24.7727	26.361	26.662
24.747	25.723	23.44	24.8864	26.349	26.733
24.86	25.818	23.403	25	26.432	26.744
24.973	25.866	23.415	25.1136	26.408	26.85
25.086	25.771	23.488	25.2273	26.479	26.733
25.199	25.89	23.464	25.3409	26.514	26.768
25.312	25.866	23.452	25.4546	26.503	26.78
25.425	25.961	23.476	25.5682	26.479	26.815
25.538	26.045	23.537	25.6818	26.479	26.839
25.651	26.08	23.561	25.7954	26.491	26.839
25.764	26.128	23.585	25.9091	26.538	26.862
25.877	26.152	23.597	26.0227	26.585	26.98
25.99	26.14	23.561	26.1364	26.609	27.003
26.103	26.294	23.573	26.25	26.621	27.003
26.216	26.283	23.597	26.3636	26.644	27.05
26.329	26.247	23.561	26.4773	26.632	27.038
26.442	26.259	23.597	26.5909	26.644	27.05
26.555	26.33	23.597	26.7045	26.703	27.074
26.668	26.366	23.609	26.8182	26.703	27.038
26.781	26.389	23.658	26.9318	26.75	27.121
26.894	26.437	23.67	27.0454	26.75	27.121
27.007	26.354	23.694	27.1591	26.774	27.167
27.12	26.342	23.743	27.2727	26.797	27.167
27.233	26.461	23.694	27.3864	26.786	27.167
27.346	26.425	23.658	27.5	26.797	27.226
27.459	26.508	23.694	27.6136	26.821	27.25
27.572	26.496	23.73	27.7273	26.844	27.296
27.685	26.591	23.73	27.8409	26.915	27.343
27.798	26.65	23.73	27.9545	26.892	27.308
27.911	26.65	23.767	28.0682	26.927	27.402
28.024	26.603	23.815	28.1818	26.915	27.402
28.137	26.627	23.839	28.2955	26.844	27.414
28.25	26.686	23.863	28.4091	26.892	27.46
28.363	26.698	23.9	28.5227	26.915	27.507
28.476	26.698	23.9	28.6364	26.95	27.495
28.589	26.674	23.851	28.75	26.95	27.589
28.702	26.721	23.827	28.8636	26.974	27.624
28.815	26.757	23.863	28.9773	27.033	27.542
28.928	26.887	23.888	29.0909	27.033	27.612
29.041	26.934	23.875	29.2046	27.044	27.682
29.154	26.887	23.875	29.3182	27.08	27.694
29.267	26.946	23.972	29.4318	27.044	27.706
29.38	26.97	23.96	29.5455	27.068	27.671
29.493	26.91	23.936	29.6591	27.115	27.682
29.606	26.97	23.996	29.7727	27.138	27.729
29.719	27.005	23.972	29.8864	27.068	27.764
29.832	27.029	23.96	30	27.091	27.764
29.945	27.029	23.996	30.1136	27.103	27.834
30.058	27.064	24.02	30.2273	27.103	27.869
30.171	27.123	24.057	30.3409	27.115	27.916
30.284	27.123	24.069	30.4546	27.15	27.857
30.397	27.158	24.044	30.5682	27.127	27.846
30.51	27.264	24.069	30.6818	27.197	27.939
30.623	27.276	24.081	30.7954	27.256	28.032
30.736	27.335	24.093	30.9091	27.244	28.032
30.849	27.347	24.117	31.0227	27.279	28.009
30.962	27.406	24.069	31.1364	27.291	28.079
31.075	27.441	24.105	31.25	27.338	28.137
31.188	27.394	24.117	31.3636	27.361	28.137
31.301	27.417	24.105	31.4773	27.267	28.195
31.414	27.535	24.081	31.5909	27.326	28.16
31.527	27.523	24.141	31.7046	27.373	28.16
31.64	27.547	24.129	31.8182	27.373	28.09
31.753	27.535	24.129	31.9318	27.432	28.218
31.866	27.641	24.213	32.0455	27.443	28.183
31.979	27.617	24.225	32.1591	27.373	28.16
32.092	27.664	24.201	32.2727	27.361	28.195
32.205	27.641	24.165	32.3864	27.467	28.207
32.318	27.735	24.189	32.5	27.478	28.207
32.431	27.735	24.237	32.6136	27.584	28.218
32.544	27.699	24.237	32.7273	27.595	28.23
32.657	27.735	24.322	32.8409	27.595	28.218
32.77	27.746	24.285	32.9545	27.654	28.242
32.883	27.77	24.297	33.0682	27.654	28.288
32.996	27.77	24.31	33.1818	27.677	28.323
33.109	27.817	24.382	33.2955	27.689	28.369
33.222	27.899	24.418	33.4091	27.712	28.311
33.335	27.899	24.394	33.5227	27.759	28.416
33.448	27.957	24.394	33.6364	27.806	28.439
33.561	27.969	24.43	33.75	27.806	28.439
33.674	27.91	24.406	33.8636	27.759	28.451
33.787	28.039	24.382	33.9773	27.771	28.485
33.9	28.063	24.382	34.0909	27.782	28.601
34.013	28.051	24.406	34.2045	27.794	28.624
34.126	28.156	24.454	34.3182	27.852	28.613
34.239	28.144	24.43	34.4318	27.841	28.601
34.352	28.203	24.418	34.5455	27.841	28.636
34.465	28.203	24.43	34.6591	27.922	28.601
34.578	28.215	24.454	34.7727	27.957	28.671
34.691	28.226	24.466	34.8864	28.027	28.694
34.804	28.308	24.502	35	28.086	28.682
34.917	28.378	24.514	35.1136	28.074	28.706
35.03	28.378	24.55	35.2273	28.027	28.694
35.143	28.39	24.586	35.3409	28.086	28.81
35.256	28.425	24.574	35.4545	28.086	28.844
35.369	28.366	24.55	35.5682	28.121	28.844
35.482	28.413	24.61	35.6818	28.121	28.879
35.595	28.448	24.646	35.7955	28.179	28.879
35.708	28.46	24.67	35.9091	28.26	28.948
35.821	28.483	24.67	36.0227	28.249	28.937
35.934	28.483	24.718	36.1364	28.214	28.983
36.047	28.518	24.754	36.25	28.26	28.971
36.16	28.565	24.754	36.3636	28.307	29.006
36.273	28.658	24.754	36.4773	28.295	28.983
36.386	28.611	24.754	36.5909	28.295	29.064
36.499	28.739	24.718	36.7045	28.272	29.052
36.612	28.739	24.706	36.8182	28.272	29.041
36.725	28.774	24.742	36.9318	28.318	28.995
36.838	28.727	24.718	37.0455	28.272	28.995
36.951	28.797	24.718	37.1591	28.33	29.064
37.064	28.832	24.766	37.2727	28.33	29.133
37.177	28.867	24.874	37.3864	28.411	29.087
37.29	28.832	24.862	37.5	28.434	29.11
37.403	28.89	24.922	37.6136	28.376	29.191
37.516	28.995	24.874	37.7273	28.411	29.168
37.629	28.971	24.898	37.8409	28.446	29.214
37.742	28.948	24.874	37.9545	28.516	29.237
37.855	28.948	24.874	38.0682	28.481	29.283
37.968	28.995	24.981	38.1818	28.562	29.237
38.081	28.983	24.993	38.2955	28.539	29.294
38.194	29.099	24.922	38.4091	28.632	29.237
38.307	29.099	24.981	38.5227	28.667	29.237
38.42	29.099	24.922	38.6364	28.655	29.294
38.533	29.145	24.981	38.75	28.678	29.294
38.646	29.18	24.969	38.8636	28.701	29.283
38.759	29.25	24.946	38.9773	28.655	29.387
38.872	29.25	24.946	39.0909	28.667	29.352
38.985	29.273	25.041	39.2045	28.713	29.317
39.098	29.296	25.065	39.3182	28.713	29.41
39.211	29.25	25.041	39.4318	28.736	29.421
39.324	29.273	25.017	39.5455	28.817	29.375
39.437	29.296	25.041	39.6591	28.806	29.375
39.55	29.308	25.041	39.7727	28.829	29.433
39.663	29.365	25.041	39.8864	28.921	29.433
39.776	29.458	25.029	40	28.933	29.502
39.889	29.435	25.101	40.1136	28.91	29.502
40.002	29.423	25.125	40.2273	28.933	29.593
40.115	29.446	25.113	40.3409	28.967	29.605
40.228	29.539	25.113	40.4545	28.979	29.616
40.341	29.481	25.185	40.5682	29.106	29.616
40.454	29.516	25.185	40.6818	29.048	29.628
40.567	29.516	25.185	40.7955	29.071	29.593
40.68	29.585	25.137	40.9091	29.083	29.662
40.793	29.574	25.22	41.0227	29.106	29.685
40.906	29.631	25.185	41.1364	29.152	29.731
41.019	29.689	25.22	41.25	29.152	29.72
41.132	29.735	25.22	41.3636	29.141	29.72
41.245	29.712	25.185	41.4773	29.129	29.731
41.358	29.666	25.197	41.5909	29.164	29.731
41.471	29.666	25.197	41.7045	29.175	29.72
41.584	29.712	25.161	41.8182	29.21	29.731
41.697	29.7	25.22	41.9318	29.187	29.708
41.81	29.735	25.209	42.0455	29.221	29.685
41.923	29.735	25.256	42.1591	29.291	29.697
42.036	29.77	25.268	42.2727	29.256	29.789
42.149	29.781	25.316	42.3864	29.256	29.835
42.262	29.735	25.316	42.5	29.233	29.869
42.375	29.793	25.304	42.6136	29.256	29.812
42.488	29.919	25.232	42.7273	29.314	29.857
42.601	29.896	25.352	42.8409	29.291	29.926
42.714	29.919	25.304	42.9545	29.291	29.961
42.827	29.896	25.328	43.0682	29.279	29.903
42.94	29.942	25.352	43.1818	29.337	29.938
43.053	30.058	25.34	43.2955	29.348	29.983
43.166	30.092	25.376	43.4091	29.36	30.041
43.279	30.104	25.435	43.5227	29.371	30.041
43.392	30.069	25.435	43.6364	29.406	30.052
43.505	30.092	25.471	43.75	29.452	30.041
43.618	30.104	25.459	43.8636	29.406	30.041
43.731	30.15	25.471	43.9773	29.383	30.075
43.844	30.15	25.483	44.0909	29.417	30.064
43.957	30.218	25.471	44.2045	29.463	30.087
44.07	30.161	25.483	44.3182	29.44	30.121
44.183	30.195	25.483	44.4318	29.487	30.144
44.296	30.218	25.566	44.5455	29.533	30.155
44.409	30.195	25.53	44.6591	29.51	30.224
44.522	30.207	25.53	44.7727	29.544	30.201
44.635	30.299	25.554	44.8864	29.613	30.178
44.748	30.287	25.507	45	29.579	30.178
44.861	30.287	25.542	45.1136	29.602	30.269
44.974	30.333	25.554	45.2273	29.602	30.281
45.087	30.436	25.554	45.3409	29.556	30.281
45.2	30.402	25.542	45.4545	29.636	30.315
45.313	30.356	25.566	45.5682	29.671	30.292
45.426	30.391	25.59	45.6818	29.739	30.247
45.539	30.414	25.566	45.7955	29.751	30.292
45.652	30.471	25.602	45.9091	29.739	30.361
45.765	30.482	25.53	46.0227	29.739	30.372
45.878	30.562	25.59	46.1364	29.797	30.429
45.991	30.562	25.614	46.25	29.831	30.418
46.104	30.482	25.626	46.3636	29.854	30.406
46.217	30.562	25.685	46.4773	29.843	30.384
46.33	30.643	25.733	46.5909	29.912	30.429
46.443	30.711	25.745	46.7045	29.946	30.418
46.556	30.677	25.745	46.8182	29.923	30.486
46.669	30.711	25.792	46.9318	29.935	30.463
46.782	30.734	25.733	47.0455	29.923	30.452
46.895	30.803	25.816	47.1591	29.889	30.441
47.008	30.917	25.768	47.2727	29.969	30.406
47.121	30.848	25.745	47.3864	30.049	30.486
47.234	30.883	25.697	47.5	30.038	30.498
47.347	31.008	25.768	47.6136	29.992	30.555
47.46	31.054	25.816	47.7273	29.946	30.566
47.573	31.02	25.851	47.8409	29.946	30.566
47.686	31.054	25.875	47.9545	29.923	30.566
47.799	31.088	25.84	48.0682	29.969	30.555
47.912	31.134	25.875	48.1818	30.003	30.612
48.025	31.111	25.828	48.2955	30.106	30.566
48.138	31.225	25.863	48.4091	30.106	30.612
48.251	31.202	25.911	48.5227	30.129	30.589
48.364	31.202	25.946	48.6364	30.095	30.623
48.477	31.282	25.887	48.75	30.083	30.68
48.59	31.35	25.899	48.8636	30.129	30.669
48.703	31.305	25.946	48.9773	30.209	30.646
48.816	31.327	25.935	49.0909	30.187	30.68
48.929	31.361	25.958	49.2045	30.175	30.737
49.042	31.407	25.958	49.3182	30.187	30.771
49.155	31.441	25.911	49.4318	30.198	30.748
49.268	31.509	25.982	49.5455	30.255	30.782
49.381	31.486	25.97	49.6591	30.255	30.817
49.494	31.521	25.97	49.7727	30.244	30.851
49.607	31.566	25.97	49.8864	30.278	30.839
49.72	31.6	26.065	50	30.289	30.805
49.833	31.679	26.029	50.1136	30.335	30.817
49.946	31.623	26.018	50.2273	30.267	30.817
50.059	31.634	26.041	50.3409	30.335	30.828
50.172	31.679	26.018	50.4545	30.335	30.851
50.285	31.645	26.041	50.5682	30.347	30.839
50.398	31.748	26.077	50.6818	30.415	30.885
50.511	31.827	26.101	50.7955	30.438	30.839
50.624	31.816	26.112	50.9091	30.472	30.839
50.737	31.827	26.148	51.0227	30.472	30.942
50.85	31.816	26.101	51.1364	30.461	31.01
50.963	31.816	26.124	51.25	30.472	30.987
51.076	31.895	26.124	51.3636	30.415	31.01
51.189	31.929	26.136	51.4773	30.518	31.021
51.302	31.929	26.16	51.5909	30.484	31.021
51.415	32.019	26.16	51.7045	30.518	31.01
51.528	32.019	26.172	51.8182	30.563	31.055
51.641	31.974	26.231	51.9318	30.575	31.055
51.754	32.019	26.254	52.0455	30.586	31.055
51.867	32.076	26.243	52.1591	30.563	31.078
51.98	32.076	26.231	52.2727	30.552	31.123
52.093	32.098	26.219	52.3864	30.632	31.112
52.206	32.2	26.207	52.5	30.586	31.101
52.319	32.132	26.207	52.6136	30.552	31.112
52.432	32.211	26.231	52.7273	30.495	31.089
52.545	32.257	26.302	52.8409	30.575	31.214
52.658	32.302	26.302	52.9545	30.655	31.157
52.771	32.302	26.337	53.0682	30.643	31.169
52.884	32.313	26.278	53.1818	30.632	31.191
52.997	32.313	26.373	53.2955	30.712	31.214
53.11	32.347	26.361	53.4091	30.712	31.203
53.223	32.347	26.361	53.5227	30.712	31.225
53.336	32.437	26.384	53.6364	30.757	31.271
53.449	32.471	26.42	53.75	30.78	31.248
53.562	32.482	26.42	53.8636	30.734	31.225
53.675	32.46	26.432	53.9773	30.757	31.248
53.788	32.471	26.396	54.0909	30.689	31.305
53.901	32.482	26.432	54.2045	30.746	31.327
54.014	32.539	26.514	54.3182	30.746	31.339
54.127	32.516	26.42	54.4318	30.734	31.305
54.24	32.55	26.491	54.5455	30.723	31.35
54.353	32.516	26.55	54.6591	30.7	31.406
54.466	32.584	26.503	54.7727	30.712	31.384
54.579	32.606	26.562	54.8864	30.723	31.406
54.692	32.584	26.585	55	30.746	31.406
54.805	32.629	26.55	55.1136	30.7	31.384
54.918	32.651	26.573	55.2273	30.677	31.35
55.031	32.707	26.573	55.3409	30.746	31.406
55.144	32.662	26.538	55.4545	30.78	31.406
55.257	32.696	26.562	55.5682	30.723	31.418
55.37	32.696	26.573	55.6818	30.791	31.361
55.483	32.741	26.597	55.7955	30.803	31.327
55.596	32.797	26.585	55.9091	30.826	31.305
55.709	32.786	26.585	56.0227	30.882	31.372
55.822	32.831	26.585	56.1364	30.871	31.44
55.935	32.786	26.621	56.25	30.871	31.531
56.048	32.752	26.632	56.3636	30.905	31.497
56.161	32.82	26.68	56.4773	30.917	31.474
56.274	32.809	26.68	56.5909	30.837	31.463
56.387	32.809	26.656	56.7045	30.905	31.452
56.5	32.809	26.75	56.8182	30.939	31.576
56.613	32.865	26.774	56.9318	30.917	31.542
56.726	32.831	26.774	57.0455	30.871	31.542
56.839	32.797	26.75	57.1591	30.973	31.565
56.952	32.91	26.75	57.2727	30.962	31.553
57.065	32.932	26.786	57.3864	30.962	31.587
57.178	32.921	26.809	57.5	30.928	31.576
57.291	32.988	26.786	57.6136	30.973	31.61
57.404	33.056	26.809	57.7273	31.03	31.599
57.517	33.033	26.797	57.8409	30.996	31.644
57.63	33.089	26.797	57.9545	31.076	31.655
57.743	33.1	26.821	58.0682	31.042	31.7
57.856	33.112	26.844	58.1818	31.087	31.678
57.969	33.213	26.856	58.2955	31.132	31.712
58.082	33.19	26.856	58.4091	31.144	31.7
58.195	33.123	26.797	58.5227	31.144	31.689
58.308	33.19	26.809	58.6364	31.178	31.791
58.421	33.179	26.903	58.75	31.155	31.757
58.534	33.268	26.892	58.8636	31.178	31.723
58.647	33.257	26.868	58.9773	31.178	31.791
58.76	33.19	26.915	59.0909	31.201	31.802
58.873	33.268	26.95	59.2045	31.269	31.802
58.986	33.369	26.95	59.3182	31.303	31.824
59.099	33.392	26.927	59.4318	31.269	31.813
59.212	33.414	26.974	59.5455	31.314	31.847
59.325	33.358	26.962	59.6591	31.303	31.87
59.438	33.392	26.939	59.7727	31.269	31.881
59.551	33.414	26.986	59.8864	31.359	31.926
59.664	33.447	27.021	60	31.325	31.926
59.777	33.503	27.08	60.1136	31.303	31.881
59.89	33.492	27.044	60.2273	31.348	31.892
60.003	33.481	27.044	60.3409	31.359	31.892
60.116	33.593	27.033	60.4545	31.359	31.858
60.229	33.615	27.009	60.5682	31.393	31.802
60.342	33.671	27.08	60.6818	31.393	31.892
60.455	33.671	27.068	60.7955	31.359	31.881
60.568	33.671	27.103	60.9091	31.45	31.836
60.681	33.727	27.138	61.0227	31.484	31.858
60.794	33.66	27.103	61.1364	31.518	31.824
60.907	33.771	27.115	61.25	31.518	31.847
61.02	33.805	27.103	61.3636	31.506	31.926
61.133	33.838	27.127	61.4773	31.586	31.915
61.246	33.86	27.127	61.5909	31.608	31.903
61.359	33.816	27.115	61.7045	31.563	31.892
61.472	33.883	27.138	61.8182	31.574	31.937
61.585	33.916	27.162	61.9318	31.642	31.915
61.698	33.927	27.174	62.0455	31.699	31.971
61.811	33.86	27.127	62.1591	31.733	31.96
61.924	33.838	27.185	62.2727	31.687	31.96
62.037	33.905	27.138	62.3864	31.71	31.971
62.15	33.927	27.197	62.5	31.665	31.982
62.263	33.994	27.15	62.6136	31.687	31.993
62.376	33.972	27.197	62.7273	31.733	32.061
62.489	34.016	27.244	62.8409	31.733	32.095
62.602	34.05	27.221	62.9545	31.733	32.072
62.715	34.027	27.209	63.0682	31.71	32.095
62.828	34.061	27.174	63.1818	31.834	32.129
62.941	34.116	27.162	63.2955	31.857	32.106
63.054	34.116	27.174	63.4091	31.812	32.14
63.167	34.194	27.185	63.5227	31.812	32.174
63.28	34.205	27.185	63.6364	31.812	32.129
63.393	34.294	27.197	63.75	31.789	32.151
63.506	34.283	27.197	63.8636	31.8	32.14
63.619	34.261	27.221	63.9773	31.812	32.207
63.732	34.25	27.197	64.0909	31.744	32.286
63.845	34.327	27.267	64.2045	31.755	32.241
63.958	34.339	27.279	64.3182	31.766	32.263
64.071	34.361	27.279	64.4318	31.8	32.32
64.184	34.372	27.279	64.5455	31.834	32.263
64.297	34.35	27.291	64.6591	31.845	32.32
64.41	34.405	27.279	64.7727	31.857	32.32
64.523	34.372	27.279	64.8864	31.868	32.353
64.636	34.361	27.314	65	31.845	32.331
64.749	34.505	27.35	65.1136	31.834	32.365
64.862	34.56	27.396	65.2273	31.823	32.398
64.975	34.571	27.338	65.3409	31.868	32.443
65.088	34.549	27.303	65.4545	31.834	32.443
65.201	34.56	27.326	65.5682	31.913	32.454
65.314	34.549	27.326	65.6818	31.947	32.544
65.427	34.627	27.314	65.7955	31.947	32.555
65.54	34.682	27.338	65.9091	31.97	32.555
65.653	34.66	27.338	66.0227	31.924	32.477
65.766	34.693	27.385	66.1364	31.879	32.488
65.879	34.76	27.42	66.25	31.947	32.589
65.992	34.815	27.42	66.3636	31.947	32.589
66.105	34.826	27.42	66.4773	31.992	32.678
66.218	34.826	27.408	66.5909	32.015	32.678
66.331	34.804	27.373	66.7045	32.003	32.701
66.444	34.804	27.455	66.8182	32.026	32.701
66.557	34.837	27.42	66.9318	32.06	32.712
66.67	34.837	27.42	67.0455	32.015	32.746
66.783	34.848	27.502	67.1591	32.015	32.723
66.896	34.859	27.502	67.2727	32.037	32.645
67.009	34.892	27.525	67.3864	32.015	32.69
67.122	34.925	27.584	67.5	32.048	32.69
67.235	34.936	27.549	67.6136	32.093	32.69
67.348	34.947	27.572	67.7273	32.06	32.723
67.461	34.925	27.502	67.8409	32.093	32.645
67.574	34.87	27.537	67.9545	32.093	32.701
67.687	35.003	27.525	68.0682	32.172	32.734
67.8	35.003	27.549	68.1818	32.161	32.712
67.913	34.981	27.514	68.2955	32.15	32.667
68.026	34.914	27.584	68.4091	32.127	32.645
68.139	34.936	27.572	68.5227	32.161	32.656
68.252	34.925	27.572	68.6364	32.172	32.645
68.365	34.848	27.619	68.75	32.139	32.645
68.478	34.892	27.619	68.8636	32.184	32.701
68.591	34.936	27.595	68.9773	32.206	32.723
68.704	34.936	27.607	69.0909	32.24	32.757
68.817	34.947	27.631	69.2045	32.33	32.869
68.93	34.992	27.619	69.3182	32.341	32.835
69.043	35.047	27.537	69.4318	32.307	32.846
69.156	35.069	27.549	69.5455	32.274	32.858
69.269	35.124	27.584	69.6591	32.352	32.858
69.382	35.234	27.619	69.7727	32.307	32.858
69.495	35.179	27.631	69.8864	32.375	32.858
69.608	35.201	27.701	70	32.431	32.835
69.721	35.146	27.619	70.1136	32.363	32.858
69.834	35.267	27.654	70.2273	32.375	32.858
69.947	35.3	27.677	70.3409	32.397	32.869
70.06	35.3	27.724	70.4545	32.386	32.936
70.173	35.311	27.712	70.5682	32.42	32.902
70.286	35.3	27.666	70.6818	32.465	32.913
70.399	35.355	27.712	70.7955	32.431	32.958
70.512	35.399	27.666	70.9091	32.487	33.047
70.625	35.388	27.654	71.0227	32.487	32.992
70.738	35.377	27.736	71.1364	32.465	32.992
70.851	35.487	27.747	71.25	32.476	33.081
70.964	35.465	27.724	71.3636	32.521	33.092
71.077	35.476	27.806	71.4773	32.588	33.081
71.19	35.553	27.829	71.5909	32.554	33.103
71.303	35.542	27.876	71.7045	32.554	33.092
71.416	35.531	27.829	71.8182	32.487	33.092
71.529	35.564	27.829	71.9318	32.465	33.081
71.642	35.575	27.817	72.0455	32.465	33.137
71.755	35.564	27.887	72.1591	32.442	33.126
71.868	35.564	27.864	72.2727	32.498	33.148
71.981	35.619	27.899	72.3864	32.487	33.148
72.094	35.674	27.957	72.5	32.465	33.148
72.207	35.718	27.899	72.6136	32.453	33.159
72.32	35.751	27.852	72.7273	32.453	33.159
72.433	35.729	27.864	72.8409	32.453	33.193
72.546	35.784	27.852	72.9545	32.487	33.181
72.659	35.861	27.887	73.0682	32.465	33.148
72.772	35.861	27.911	73.1818	32.487	33.215
72.885	35.828	27.946	73.2955	32.554	33.159
72.998	35.872	27.911	73.4091	32.509	33.259
73.111	35.893	27.981	73.5227	32.487	33.248
73.224	35.904	27.934	73.6364	32.588	33.293
73.337	35.882	27.887	73.75	32.577	33.282
73.45	35.893	27.934	73.8636	32.543	33.248
73.563	35.784	27.899	73.9773	32.543	33.248
73.676	35.828	27.911	74.0909	32.61	33.293
73.789	35.904	27.992	74.2045	32.577	33.282
73.902	35.937	27.934	74.3182	32.61	33.259
74.015	35.937	27.981	74.4318	32.61	33.315
74.128	35.97	27.981	74.5455	32.577	33.326
74.241	35.915	28.004	74.6591	32.678	33.315
74.354	35.97	28.004	74.7727	32.666	33.371
74.467	35.97	28.062	74.8864	32.678	33.36
74.58	35.959	27.992	75	32.622	33.382
74.693	35.959	28.004	75.1136	32.644	33.393
74.806	35.97	27.992	75.2273	32.745	33.426
74.919	35.948	28.016	75.3409	32.734	33.493
75.032	36.003	28.016	75.4545	32.711	33.504
75.145	36.091	28.086	75.5682	32.722	33.493
75.258	36.036	28.132	75.6818	32.722	33.482
75.371	36.058	28.155	75.7955	32.767	33.46
75.484	36.156	28.155	75.9091	32.846	33.449
75.597	36.167	28.144	76.0227	32.834	33.46
75.71	36.222	28.121	76.1364	32.812	33.471
75.823	36.265	28.179	76.25	32.823	33.504
75.936	36.309	28.144	76.3636	32.79	33.538
76.049	36.32	28.121	76.4773	32.778	33.538
76.162	36.331	28.097	76.5909	32.79	33.549
76.275	36.298	28.086	76.7045	32.879	33.538
76.388	36.298	28.109	76.8182	32.857	33.549
76.501	36.244	28.086	76.9318	32.857	33.527
76.614	36.32	28.086	77.0455	32.846	33.527
76.727	36.353	28.155	77.1591	32.913	33.549
76.84	36.418	28.167	77.2727	32.969	33.56
76.953	36.429	28.144	77.3864	32.991	33.527
77.066	36.396	28.202	77.5	33.013	33.593
77.179	36.396	28.179	77.6136	33.013	33.582
77.292	36.418	28.179	77.7273	33.025	33.56
77.405	36.44	28.19	77.8409	32.991	33.582
77.518	36.418	28.202	77.9545	32.991	33.616
77.631	36.429	28.179	78.0682	32.991	33.638
77.744	36.484	28.249	78.1818	32.991	33.604
77.857	36.429	28.249	78.2955	33.047	33.66
77.97	36.462	28.249	78.4091	33.047	33.638
78.083	36.506	28.307	78.5227	33.036	33.682
78.196	36.593	28.318	78.6364	32.991	33.749
78.309	36.604	28.283	78.75	33.025	33.738
78.422	36.647	28.295	78.8636	33.058	33.749
78.535	36.593	28.295	78.9773	33.092	33.727
78.648	36.604	28.307	79.0909	33.013	33.727
78.761	36.658	28.353	79.2045	33.047	33.76
78.874	36.767	28.376	79.3182	33.036	33.771
78.987	36.745	28.4	79.4318	33.025	33.66
79.1	36.713	28.388	79.5455	33.025	33.682
79.213	36.756	28.376	79.6591	33.08	33.782
79.326	36.8	28.342	79.7727	33.036	33.771
79.439	36.8	28.353	79.8864	33.047	33.793
79.552	36.887	28.295	80	33.036	33.804
79.665	36.898	28.295	80.1136	33.092	33.749
79.778	36.898	28.353	80.2273	33.08	33.827
79.891	36.898	28.4	80.3409	33.08	33.871
80.004	36.898	28.353	80.4545	33.069	33.838
80.117	36.908	28.376	80.5682	33.114	33.882
80.23	36.919	28.411	80.6818	33.159	33.827
80.343	36.974	28.411	80.7955	33.159	33.915
80.456	36.963	28.423	80.9091	33.125	33.937
80.569	36.963	28.388	81.0227	33.136	33.926
80.682	36.908	28.376	81.1364	33.159	33.882
80.795	37.017	28.376	81.25	33.103	33.948
80.908	37.039	28.353	81.3636	33.103	34.004
81.021	37.028	28.4	81.4773	33.136	33.993
81.134	37.06	28.411	81.5909	33.159	34.037
81.247	37.115	28.434	81.7045	33.192	34.07
81.36	37.093	28.365	81.8182	33.17	34.059
81.473	37.169	28.388	81.9318	33.214	34.081
81.586	37.212	28.376	82.0455	33.27	34.137
81.699	37.18	28.353	82.1591	33.237	34.104
81.812	37.202	28.411	82.2727	33.304	34.048
81.925	37.267	28.423	82.3864	33.348	34.203
82.038	37.277	28.411	82.5	33.348	34.225
82.151	37.342	28.458	82.6136	33.382	34.247
82.264	37.332	28.481	82.7273	33.393	34.236
82.377	37.267	28.469	82.8409	33.404	34.236
82.49	37.267	28.493	82.9545	33.46	34.292
82.603	37.342	28.562	83.0682	33.437	34.292
82.716	37.332	28.504	83.1818	33.437	34.281
82.829	37.353	28.527	83.2955	33.471	34.236
82.942	37.407	28.562	83.4091	33.471	34.303
83.055	37.429	28.562	83.5227	33.471	34.269
83.168	37.44	28.574	83.6364	33.46	34.303
83.281	37.483	28.632	83.75	33.437	34.325
83.394	37.451	28.585	83.8636	33.471	34.347
83.507	37.494	28.62	83.9773	33.449	34.325
83.62	37.472	28.609	84.0909	33.46	34.424
83.733	37.494	28.643	84.2045	33.515	34.369
83.846	37.494	28.678	84.3182	33.549	34.336
83.959	37.505	28.667	84.4318	33.549	34.347
84.072	37.526	28.69	84.5455	33.593	34.325
84.185	37.537	28.713	84.6591	33.593	34.347
84.298	37.634	28.701	84.7727	33.504	34.292
84.411	37.559	28.713	84.8864	33.526	34.325
84.524	37.505	28.69	85	33.549	34.325
84.637	37.516	28.701	85.1136	33.549	34.336
84.75	37.548	28.736	85.2273	33.571	34.347
84.863	37.57	28.667	85.3409	33.538	34.402
84.976	37.57	28.713	85.4545	33.593	34.457
85.089	37.58	28.759	85.5682	33.571	34.468
85.202	37.613	28.794	85.6818	33.549	34.457
85.315	37.667	28.713	85.7955	33.549	34.457
85.428	37.656	28.678	85.9091	33.593	34.424
85.541	37.678	28.713	86.0227	33.56	34.479
85.654	37.764	28.782	86.1364	33.504	34.402
85.767	37.753	28.852	86.25	33.493	34.413
85.88	37.743	28.794	86.3636	33.515	34.402
85.993	37.775	28.887	86.4773	33.593	34.347
86.106	37.753	28.91	86.5909	33.56	34.413
86.219	37.732	28.875	86.7045	33.549	34.424
86.332	37.699	28.852	86.8182	33.582	34.446
86.445	37.689	28.84	86.9318	33.526	34.446
86.558	37.678	28.806	87.0455	33.571	34.413
86.671	37.689	28.759	87.1591	33.638	34.457
86.784	37.699	28.771	87.2727	33.615	34.49
86.897	37.678	28.759	87.3864	33.671	34.479
87.01	37.71	28.794	87.5	33.682	34.457
87.123	37.743	28.806	87.6136	33.615	34.424
87.236	37.786	28.829	87.7273	33.604	34.413
87.349	37.818	28.829	87.8409	33.638	34.468
87.462	37.883	28.887	87.9545	33.615	34.424
87.575	37.947	28.852	88.0682	33.638	34.424
87.688	37.947	28.91	88.1818	33.671	34.38
87.801	37.894	28.852	88.2955	33.693	34.413
87.914	37.926	28.84	88.4091	33.671	34.435
88.027	37.969	28.829	88.5227	33.693	34.457
88.14	37.969	28.829	88.6364	33.66	34.49
88.253	37.969	28.875	88.75	33.671	34.523
88.366	37.947	28.875	88.8636	33.682	34.546
88.479	38.023	28.898	88.9773	33.704	34.534
88.592	38.098	28.898	89.0909	33.693	34.49
88.705	38.12	28.887	89.2045	33.749	34.523
88.818	38.109	28.91	89.3182	33.727	34.523
88.931	38.088	28.898	89.4318	33.76	34.546
89.044	38.195	28.875	89.5455	33.76	34.557
89.157	38.217	28.852	89.6591	33.771	34.568
89.27	38.184	28.921	89.7727	33.782	34.512
89.383	38.174	28.91	89.8864	33.827	34.546
89.496	38.217	28.875	90	33.804	34.501
89.609	38.217	28.887	90.1136	33.849	34.557
89.722	38.26	28.875	90.2273	33.849	34.557
89.835	38.27	28.863	90.3409	33.871	34.523
89.948	38.27	28.852	90.4545	33.871	34.579
90.061	38.292	28.91	90.5682	33.86	34.568
90.174	38.303	28.887	90.6818	33.893	34.557
90.287	38.313	28.921	90.7955	33.86	34.59
90.4	38.335	28.91	90.9091	33.86	34.579
90.513	38.378	28.91	91.0227	33.849	34.59
90.626	38.367	28.863	91.1364	33.793	34.678
90.739	38.324	28.921	91.25	33.704	34.678
90.852	38.335	28.944	91.3636	33.727	34.744
90.965	38.346	28.875	91.4773	33.716	34.634
91.078	38.421	28.898	91.5909	33.704	34.667
91.191	38.464	28.91	91.7045	33.749	34.7
91.304	38.485	28.933	91.8182	33.804	34.678
91.417	38.421	28.944	91.9318	33.827	34.656
91.53	38.453	28.956	92.0455	33.816	34.689
91.643	38.453	28.921	92.1591	33.793	34.689
91.756	38.464	28.967	92.2727	33.827	34.766
91.869	38.432	28.991	92.3864	33.782	34.788
91.982	38.432	28.944	92.5	33.827	34.777
92.095	38.464	28.956	92.6136	33.849	34.755
92.208	38.507	28.979	92.7273	33.838	34.744
92.321	38.528	29.002	92.8409	33.871	34.733
92.434	38.539	29.025	92.9545	33.871	34.733
92.547	38.517	29.014	93.0682	33.938	34.744
92.66	38.593	29.083	93.1818	33.893	34.766
92.773	38.582	29.06	93.2955	33.871	34.766
92.886	38.582	29.106	93.4091	33.882	34.755
92.999	38.603	29.095	93.5227	33.871	34.733
93.112	38.582	29.095	93.6364	33.893	34.722
93.225	38.603	29.106	93.75	33.949	34.766
93.338	38.614	29.129	93.8636	33.96	34.755
93.451	38.614	29.152	93.9773	33.993	34.788
93.564	38.603	29.164	94.0909	34.004	34.766
93.677	38.646	29.141	94.2045	34.026	34.854
93.79	38.743	29.152	94.3182	34.026	34.832
93.903	38.775	29.21	94.4318	34.004	34.887
94.016	38.785	29.164	94.5455	34.026	34.898
94.129	38.871	29.152	94.6591	34.026	34.865
94.242	38.828	29.152	94.7727	34.004	34.887
94.355	38.828	29.141	94.8864	33.938	34.887
94.468	38.828	29.164	95	33.971	34.909
94.581	38.892	29.187	95.1136	33.938	34.898
94.694	38.914	29.152	95.2273	33.96	34.854
94.807	38.935	29.164	95.3409	33.949	34.887
94.92	38.946	29.141	95.4545	33.938	34.876
95.033	38.892	29.095	95.5682	33.927	34.898
95.146	38.957	29.141	95.6818	33.971	34.876
95.259	38.999	29.152	95.7955	33.96	34.843
95.372	38.989	29.164	95.9091	33.949	34.821
95.485	39.064	29.129	96.0227	33.971	34.854
95.598	39.021	29.175	96.1364	34.026	34.843
95.711	39.053	29.187	96.25	34.015	34.876
95.824	39.096	29.221	96.3636	34.004	34.909
95.937	39.074	29.187	96.4773	34.004	34.953
96.05	39.085	29.256	96.5909	34.037	34.909
96.163	39.117	29.221	96.7045	34.004	35.008
96.276	39.128	29.233	96.8182	34.126	35.052
96.389	39.224	29.279	96.9318	34.126	34.953
96.502	39.234	29.256	97.0455	34.159	34.986
96.615	39.288	29.245	97.1591	34.115	34.986
96.728	39.234	29.198	97.2727	34.137	34.986
96.841	39.224	29.233	97.3864	34.148	34.964
96.954	39.213	29.268	97.5	34.148	34.997
97.067	39.266	29.371	97.6136	34.181	35.019
97.18	39.298	29.371	97.7273	34.126	34.997
97.293	39.33	29.371	97.8409	34.159	35.008
97.406	39.373	29.371	97.9545	34.215	35.096
97.519	39.373	29.463	98.0682	34.204	35.096
97.632	39.416	29.44	98.1818	34.17	35.074
97.745	39.341	29.429	98.2955	34.248	35.041
97.858	39.394	29.394	98.4091	34.27	35.019
97.971	39.416	29.463	98.5227	34.281	35.041
98.084	39.394	29.463	98.6364	34.27	35.074
98.197	39.458	29.498	98.75	34.292	35.063
98.31	39.512	29.487	98.8636	34.292	35.052
98.423	39.448	29.463	98.9773	34.281	35.074
98.536	39.458	29.487	99.0909	34.281	35.041
98.649	39.48	29.475	99.2045	34.347	35.03
98.762	39.565	29.487	99.3182	34.303	35.063
98.875	39.575	29.498	99.4318	34.281	35.041
98.988	39.533	29.487	99.5455	34.248	35.063
99.101	39.565	29.533	99.6591	34.292	35.151
99.214	39.597	29.51	99.7727	34.314	35.129
99.327	39.597	29.521	99.8864	34.347	35.151
99.44	39.629	29.521	100	34.347	35.118
99.553	39.639	29.533	100.114	34.314	35.151
99.666	39.682	29.556	100.227	34.336	35.162
99.779	39.746	29.544	100.341	34.347	35.129
99.892	39.777	29.567	100.455	34.336	35.118
100.005	39.767	29.521	100.568	34.292	35.162
100.118	39.746	29.567	100.682	34.314	35.162
100.231	39.799	29.59	100.795	34.347	35.173
100.344	39.841	29.567	100.909	34.414	35.151
100.457	39.809	29.602	101.023	34.381	35.173
100.57	39.82	29.625	101.136	34.369	35.227
100.683	39.852	29.602	101.25	34.414	35.205
100.796	39.809	29.625	101.364	34.458	35.26
100.909	39.788	29.613	101.477	34.425	35.249
101.022	39.82	29.648	101.591	34.458	35.271
101.135	39.905	29.613	101.705	34.502	35.271
101.248	39.915	29.602	101.818	34.469	35.26
101.361	39.841	29.648	101.932	34.458	35.304
101.474	39.884	29.659	102.045	34.48	35.249
101.587	39.894	29.602	102.159	34.513	35.315
101.7	39.979	29.636	102.273	34.491	35.337
101.813	39.947	29.648	102.386	34.469	35.293
101.926	39.915	29.602	102.5	34.524	35.304
102.039	39.905	29.625	102.614	34.48	35.271
102.152	39.926	29.648	102.727	34.535	35.293
102.265	39.873	29.693	102.841	34.59	35.326
102.378	39.884	29.659	102.955	34.59	35.26
102.491	39.968	29.648	103.068	34.59	35.337
102.604	39.947	29.659	103.182	34.59	35.326
102.717	39.979	29.671	103.295	34.612	35.37
102.83	39.99	29.648	103.409	34.634	35.37
102.943	39.99	29.682	103.523	34.634	35.403
103.056	39.979	29.659	103.636	34.623	35.381
103.169	40	29.671	103.75	34.657	35.436
103.282	39.958	29.59	103.864	34.612	35.479
103.395	39.99	29.613	103.977	34.657	35.403
103.508	39.979	29.671	104.091	34.646	35.458
103.621	39.968	29.671	104.205	34.679	35.447
103.734	40.022	29.659	104.318	34.701	35.425
103.847	40	29.659	104.432	34.679	35.359
103.96	40	29.659	104.545	34.657	35.37
104.073	40.053	29.671	104.659	34.668	35.403
104.186	40.096	29.671	104.773	34.69	35.458
104.299	40.128	29.544	104.886	34.69	35.447
104.412	40.043	29.579	105	34.712	35.458
104.525	40.053	29.602	105.114	34.734	35.425
104.638	40.085	29.659	105.227	34.679	35.425
104.751	40.138	29.648	105.341	34.668	35.425
104.864	40.18	29.705	105.455	34.668	35.414
104.977	40.276	29.705	105.568	34.668	35.392
105.09	40.286	29.716	105.682	34.657	35.37
105.203	40.244	29.762	105.795	34.679	35.447
105.316	40.318	29.716	105.909	34.712	35.49
105.429	40.318	29.716	106.023	34.657	35.49
105.542	40.276	29.693	106.136	34.679	35.447
105.655	40.265	29.705	106.25	34.646	35.479
105.768	40.265	29.728	106.364	34.701	35.447
105.881	40.339	29.728	106.477	34.701	35.425
105.994	40.36	29.716	106.591	34.701	35.49
106.107	40.35	29.716	106.705	34.679	35.545
106.22	40.286	29.785	106.818	34.712	35.512
106.333	40.297	29.808	106.932	34.712	35.545
106.446	40.308	29.751	107.045	34.657	35.545
106.559	40.308	29.785	107.159	34.701	35.512
106.672	40.297	29.82	107.273	34.701	35.512
106.785	40.297	29.831	107.386	34.679	35.545
106.898	40.35	29.866	107.5	34.701	35.622
107.011	40.286	29.82	107.614	34.712	35.589
107.124	40.36	29.854	107.727	34.745	35.622
107.237	40.403	29.877	107.841	34.734	35.589
107.35	40.371	29.866	107.955	34.767	35.622
107.463	40.403	29.854	108.068	34.679	35.644
107.576	40.382	29.877	108.182	34.734	35.644
107.689	40.424	29.889	108.295	34.789	35.698
107.802	40.424	29.877	108.409	34.767	35.731
107.915	40.456	29.923	108.523	34.756	35.654
108.028	40.413	29.923	108.636	34.778	35.698
108.141	40.424	29.9	108.75	34.734	35.72
108.254	40.36	29.889	108.864	34.745	35.731
108.367	40.392	29.9	108.977	34.767	35.731
108.48	40.445	29.877	109.091	34.822	35.72
108.593	40.424	29.877	109.205	34.8	35.709
108.706	40.434	29.912	109.318	34.811	35.731
108.819	40.392	29.912	109.432	34.811	35.72
108.932	40.403	29.946	109.545	34.833	35.709
109.045	40.434	29.935	109.659	34.811	35.687
109.158	40.371	29.935	109.773	34.789	35.687
109.271	40.424	29.9	109.886	34.811	35.72
109.384	40.466	29.935	110	34.8	35.676
109.497	40.519	29.946	110.114	34.833	35.644
109.61	40.498	29.935	110.227	34.789	35.644
109.723	40.477	29.877	110.341	34.8	35.654
109.836	40.477	29.923	110.455	34.833	35.72
109.949	40.403	29.98	110.568	34.855	35.698
110.062	40.434	29.992	110.682	34.855	35.709
110.175	40.477	30.003	110.795	34.866	35.698
110.288	40.434	30.003	110.909	34.855	35.698
110.401	40.456	30.106	111.023	34.844	35.654
110.514	40.434	30.083	111.136	34.877	35.687
110.627	40.413	30.072	111.25	34.877	35.687
110.74	40.403	30.095	111.364	34.877	35.764
110.853	40.445	30.106	111.477	34.866	35.764
110.966	40.445	30.095	111.591	34.844	35.709
111.079	40.519	30.072	111.705	34.833	35.742
111.192	40.572	30.072	111.818	34.877	35.764
111.305	40.53	30.106	111.932	34.932	35.775
111.418	40.593	30.095	112.045	34.899	35.764
111.531	40.625	30.118	112.159	34.943	35.742
111.644	40.656	30.141	112.273	34.899	35.807
111.757	40.688	30.152	112.386	34.932	35.797
111.87	40.751	30.118	112.5	34.932	35.753
111.983	40.73	30.141	112.614	34.888	35.786
112.096	40.751	30.152	112.727	34.932	35.84
112.209	40.73	30.141	112.841	34.932	35.807
112.322	40.762	30.129	112.955	34.965	35.851
112.435	40.762	30.141	113.068	34.954	35.851
112.548	40.793	30.152	113.182	34.965	35.895
112.661	40.783	30.118	113.295	34.932	35.906
112.774	40.783	30.095	113.409	34.877	35.895
112.887	40.762	30.083	113.523	34.91	35.873
113	40.783	30.106	113.636	35.009	35.938
113.113	40.751	30.106	113.75	34.976	35.938
113.226	40.793	30.118	113.864	34.976	35.927
113.339	40.814	30.118	113.977	34.987	35.927
113.452	40.741	30.118	114.091	34.976	35.906
113.565	40.804	30.152	114.205	35.009	35.917
113.678	40.857	30.118	114.318	35.053	35.927
113.791	40.846	30.118	114.432	35.042	35.96
113.904	40.783	30.106	114.545	35.02	35.993
114.017	40.878	30.095	114.659	34.965	35.938
114.13	40.878	30.152	114.773	34.998	35.96
114.243	40.825	30.129	114.886	35.086	35.938
114.356	40.951	30.106	115	35.097	35.971
114.469	40.951	30.198	115.114	35.042	35.971
114.582	40.93	30.232	115.227	35.086	35.917
114.695	40.93	30.209	115.341	35.064	35.949
114.808	40.951	30.198	115.455	35.075	35.993
114.921	41.004	30.187	115.568	35.053	35.971
115.034	41.036	30.175	115.682	35.064	35.993
115.147	41.078	30.164	115.795	35.086	36.036
115.26	41.13	30.255	115.909	35.009	35.982
115.373	41.067	30.267	116.023	35.053	35.938
115.486	41.109	30.244	116.136	35.064	35.949
115.599	41.109	30.301	116.25	35.053	35.895
115.712	41.141	30.312	116.364	35.075	35.938
115.825	41.109	30.255	116.477	35.064	35.895
115.938	41.162	30.244	116.591	35.086	35.917
116.051	41.151	30.301	116.705	35.075	35.949
116.164	41.13	30.324	116.818	35.053	35.917
116.277	41.183	30.312	116.932	35.075	35.917
116.39	41.172	30.312	117.045	35.13	35.917
116.503	41.256	30.289	117.159	35.13	35.884
116.616	41.256	30.312	117.273	35.13	35.851
116.729	41.267	30.369	117.386	35.152	35.84
116.842	41.298	30.381	117.5	35.163	35.84
116.955	41.309	30.415	117.614	35.13	35.862
117.068	41.246	30.404	117.727	35.13	35.873
117.181	41.267	30.427	117.841	35.119	35.84
117.294	41.288	30.404	117.955	35.163	35.895
117.407	41.277	30.381	118.068	35.075	35.895
117.52	41.246	30.392	118.182	35.053	35.906
117.633	41.298	30.415	118.295	35.042	35.927
117.746	41.256	30.427	118.409	35.042	35.906
117.859	41.256	30.415	118.523	35.031	35.884
117.972	41.33	30.449	118.636	35.064	35.927
118.085	41.309	30.438	118.75	35.086	35.906
118.198	41.382	30.461	118.864	35.031	35.829
118.311	41.361	30.472	118.977	35.02	35.873
118.424	41.424	30.506	119.091	35.009	35.851
118.537	41.351	30.484	119.205	35.02	35.895
118.65	41.393	30.449	119.318	35.042	35.96
118.763	41.382	30.461	119.432	35.108	35.949
118.876	41.382	30.449	119.545	35.097	35.938
118.989	41.424	30.461	119.659	35.064	36.026
119.102	41.403	30.484	119.773	35.075	35.949
119.215	41.403	30.495	119.886	35.086	35.906
119.328	41.34	30.506	120	35.108	35.938
119.441	41.351	30.529	120.114	35.075	35.949
119.554	41.424	30.518	120.227	35.097	35.927
119.667	41.414	30.484	120.341	35.185	35.927
119.78	41.477	30.586	120.455	35.185	35.938
119.893	41.424	30.563	120.568	35.163	35.971
120.006	41.393	30.518	120.682	35.13	35.971
120.119	41.445	30.518	120.795	35.196	35.982
120.232	41.435	30.518	120.909	35.24	35.96
120.345	41.477	30.495	121.023	35.273	35.971
120.458	41.477	30.518	121.136	35.305	35.96
120.571	41.435	30.472	121.25	35.262	35.917
120.684	41.487	30.506	121.364	35.295	35.949
120.797	41.466	30.529	121.477	35.284	35.971
120.91	41.55	30.529	121.591	35.229	35.949
121.023	41.529	30.552	121.705	35.229	35.938
121.136	41.54	30.529	121.818	35.305	35.971
121.249	41.55	30.484	121.932	35.305	36.004
121.362	41.56	30.552	122.045	35.305	36.004
121.475	41.508	30.472	122.159	35.316	36.036
121.588	41.529	30.563	122.273	35.349	35.982
121.701	41.592	30.586	122.386	35.393	35.971
121.814	41.592	30.575	122.5	35.415	36.026
121.927	41.602	30.586	122.614	35.371	35.971
122.04	41.634	30.575	122.727	35.393	35.971
122.153	41.634	30.643	122.841	35.404	36.036
122.266	41.728	30.621	122.955	35.404	36.102
122.379	41.738	30.552	123.068	35.415	36.102
122.492	41.801	30.598	123.182	35.393	36.08
122.605	41.822	30.609	123.295	35.415	36.135
122.718	41.833	30.609	123.409	35.415	36.124
122.831	41.874	30.598	123.523	35.448	36.102
122.944	41.874	30.541	123.636	35.492	36.113
123.057	41.958	30.518	123.75	35.47	36.135
123.17	41.906	30.575	123.864	35.547	36.113
123.283	41.927	30.586	123.977	35.525	36.102
123.396	41.885	30.655	124.091	35.481	36.167
123.509	41.885	30.655	124.205	35.503	36.156
123.622	41.885	30.689	124.318	35.525	36.189
123.735	41.895	30.655	124.432	35.59	36.167
123.848	41.874	30.643	124.545	35.59	36.135
123.961	41.937	30.655	124.659	35.579	36.2
124.074	42	30.643	124.773	35.569	36.2
124.187	41.948	30.655	124.886	35.558	36.189
124.3	41.937	30.746	125	35.59	36.2
124.413	41.937	30.689	125.114	35.579	36.189
124.526	41.927	30.723	125.227	35.536	36.178
124.639	41.989	30.7	125.341	35.579	36.145
124.752	42.031	30.677	125.455	35.569	36.08
124.865	41.979	30.723	125.568	35.579	36.222
124.978	41.958	30.712	125.682	35.645	36.222
125.091	42	30.769	125.795	35.634	36.243
125.204	42	30.78	125.909	35.601	36.254
125.317	42.083	30.791	126.023	35.634	36.254
125.43	42.073	30.814	126.136	35.689	36.211
125.543	42.146	30.837	126.25	35.667	36.254
125.656	42.219	30.837	126.364	35.7	36.287
125.769	42.25	30.814	126.477	35.765	36.254
125.882	42.281	30.837	126.591	35.744	36.222
125.995	42.292	30.882	126.705	35.733	36.189
126.108	42.292	30.871	126.818	35.722	36.2
126.221	42.302	30.905	126.932	35.656	36.211
126.334	42.24	30.905	127.045	35.754	36.211
126.447	42.208	30.905	127.159	35.744	36.265
126.56	42.271	30.882	127.273	35.776	36.298
126.673	42.177	30.917	127.386	35.744	36.276
126.786	42.188	30.86	127.5	35.744	36.265
126.899	42.281	30.894	127.614	35.689	36.189
127.012	42.261	30.86	127.727	35.689	36.243
127.125	42.281	30.917	127.841	35.634	36.309
127.238	42.292	30.882	127.955	35.612	36.287
127.351	42.271	30.871	128.068	35.634	36.265
127.464	42.292	30.871	128.182	35.634	36.287
127.577	42.344	30.951	128.295	35.678	36.265
127.69	42.334	30.951	128.409	35.667	36.2
127.803	42.354	30.939	128.523	35.7	36.287
127.916	42.427	30.905	128.636	35.798	36.222
128.029	42.438	30.951	128.75	35.798	36.276
128.142	42.406	30.985	128.864	35.765	36.309
128.255	42.375	30.985	128.977	35.744	36.243
128.368	42.365	30.985	129.091	35.722	36.222
128.481	42.365	30.996	129.205	35.722	36.287
128.594	42.448	31.019	129.318	35.711	36.33
128.707	42.448	30.973	129.432	35.744	36.276
128.82	42.406	30.996	129.545	35.754	36.287
128.933	42.469	30.996	129.659	35.798	36.265
129.046	42.479	31.019	129.773	35.82	36.265
129.159	42.479	30.985	129.886	35.831	36.309
129.272	42.469	30.985	130	35.842	36.243
129.385	42.51	30.962	130.114	35.853	36.33
129.498	42.469	31.042	130.227	35.842	36.374
129.611	42.521	31.042	130.341	35.831	36.374
129.724	42.583	31.11	130.455	35.864	36.385
129.837	42.604	31.076	130.568	35.875	36.352
129.95	42.604	31.007	130.682	35.864	36.33
130.063	42.594	31.03	130.795	35.875	36.298
130.176	42.573	31.053	130.909	35.929	36.298
130.289	42.625	31.132	131.023	35.864	36.417
130.402	42.646	31.144	131.136	35.853	36.374
130.515	42.656	31.11	131.25	35.897	36.428
130.628	42.646	31.155	131.364	35.886	36.406
130.741	42.666	31.132	131.477	35.918	36.385
130.854	42.583	31.121	131.591	35.864	36.45
130.967	42.625	31.155	131.705	35.82	36.439
131.08	42.656	31.064	131.818	35.875	36.428
131.193	42.656	31.098	131.932	35.875	36.428
131.306	42.698	31.076	132.045	35.831	36.417
131.419	42.687	31.087	132.159	35.831	36.406
131.532	42.666	31.053	132.273	35.842	36.45
131.645	42.666	31.03	132.386	35.82	36.493
131.758	42.604	31.03	132.5	35.853	36.537
131.871	42.729	31.053	132.614	35.864	36.461
131.984	42.77	31.076	132.727	35.853	36.439
132.097	42.77	31.155	132.841	35.787	36.428
132.21	42.781	31.076	132.955	35.798	36.417
132.323	42.791	31.098	133.068	35.864	36.417
132.436	42.749	31.11	133.182	35.809	36.406
132.549	42.812	31.11	133.295	35.842	36.363
132.662	42.864	31.155	133.409	35.918	36.406
132.775	42.874	31.166	133.523	35.886	36.461
132.888	42.853	31.132	133.636	35.82	36.396
133.001	42.895	31.144	133.75	35.853	36.363
133.114	42.843	31.087	133.864	35.918	36.385
133.227	42.874	31.155	133.977	35.929	36.352
133.34	42.833	31.121	134.091	35.886	36.385
133.453	42.864	31.189	134.205	35.82	36.472
133.566	42.843	31.166	134.318	35.864	36.439
133.679	42.853	31.144	134.432	35.929	36.439
133.792	42.895	31.144	134.545	35.875	36.45
133.905	42.936	31.166	134.659	35.886	36.461
134.018	42.853	31.166	134.773	35.875	36.548
134.131	42.936	31.11	134.886	35.864	36.558
134.244	42.978	31.166	135	35.842	36.504
134.357	42.957	31.155	135.114	35.809	36.461
134.47	42.957	31.166	135.227	35.831	36.504
134.583	42.957	31.144	135.341	35.831	36.515
134.696	42.988	31.121	135.455	35.809	36.483
134.809	42.998	31.076	135.568	35.907	36.526
134.922	43.061	31.144	135.682	35.907	36.537
135.035	43.071	31.076	135.795	35.929	36.483
135.148	42.988	31.098	135.909	35.929	36.537
135.261	42.957	31.087	136.023	35.962	36.515
135.374	43.061	31.11	136.136	35.984	36.472
135.487	43.071	31.098	136.25	35.973	36.45
135.6	43.061	31.087	136.364	35.984	36.472
135.713	43.009	31.087	136.477	36.027	36.493
135.826	43.03	31.201	136.591	35.984	36.461
135.939	43.03	31.212	136.705	36.017	36.472
136.052	43.019	31.257	136.818	35.995	36.504
136.165	43.019	31.246	136.932	35.962	36.428
136.278	43.04	31.223	137.045	35.951	36.483
136.391	43.009	31.212	137.159	35.973	36.483
136.504	43.019	31.189	137.273	35.962	36.515
136.617	42.998	31.189	137.386	35.995	36.58
136.73	43.04	31.291	137.5	35.995	36.569
136.843	43.04	31.28	137.614	35.973	36.537
136.956	43.061	31.212	137.727	36.017	36.569
137.069	43.112	31.246	137.841	36.006	36.558
137.182	43.081	31.269	137.955	35.995	36.569
137.295	43.112	31.314	138.068	35.973	36.569
137.408	43.092	31.257	138.182	36.006	36.613
137.521	43.133	31.212	138.295	36.027	36.613
137.634	43.143	31.28	138.409	36.071	36.613
137.747	43.226	31.257	138.523	35.984	36.645
137.86	43.278	31.235	138.636	35.962	36.634
137.973	43.237	31.223	138.75	35.951	36.689
138.086	43.257	31.257	138.864	35.907	36.667
138.199	43.226	31.223	138.977	35.907	36.71
138.312	43.288	31.235	139.091	35.951	36.699
138.425	43.319	31.201	139.205	35.929	36.71
138.538	43.34	31.144	139.318	35.984	36.732
138.651	43.402	31.189	139.432	35.951	36.71
138.764	43.443	31.235	139.545	35.962	36.699
138.877	43.412	31.235	139.659	36.017	36.71
138.99	43.33	31.235	139.773	36.038	36.797
139.103	43.371	31.223	139.886	36.049	36.721
139.216	43.381	31.223	140	36.006	36.732
139.329	43.392	31.223	140.114	36.006	36.71
139.442	43.402	31.235	140.227	35.995	36.721
139.555	43.402	31.235	140.341	36.082	36.765
139.668	43.392	31.189	140.455	36.093	36.873
139.781	43.464	31.189	140.568	36.06	36.938
139.894	43.464	31.223	140.682	36.006	36.927
140.007	43.454	31.212	140.795	36.027	36.938
140.12	43.474	31.189	140.909	36.147	36.905
140.233	43.495	31.189	141.023	36.082	36.905
140.346	43.454	31.166	141.136	36.136	36.959
140.459	43.454	31.201	141.25	36.093	36.992
140.572	43.423	31.246	141.364	36.115	36.981
140.685	43.361	31.28	141.477	36.093	37.046
140.798	43.381	31.303	141.591	36.093	37.035
140.911	43.392	31.269	141.705	36.071	37.046
141.024	43.402	31.223	141.818	36.191	37.068
141.137	43.443	31.223	141.932	36.202	37.013
141.25	43.474	31.178	142.045	36.158	36.97
141.363	43.443	31.189	142.159	36.136	37.046
141.476	43.516	31.178	142.273	36.202	37.089
141.589	43.485	31.189	142.386	36.278	37.089
141.702	43.423	31.246	142.5	36.191	37.1
141.815	43.454	31.246	142.614	36.213	37.122
141.928	43.485	31.269	142.727	36.213	37.111
142.041	43.505	31.212	142.841	36.267	37.122
142.154	43.516	31.223	142.955	36.311	37.1
142.267	43.557	31.212	143.068	36.343	37.143
142.38	43.619	31.201	143.182	36.343	37.165
142.493	43.619	31.212	143.295	36.289	37.219
142.606	43.598	31.235	143.409	36.311	37.219
142.719	43.557	31.28	143.523	36.332	37.208
142.832	43.516	31.257	143.636	36.343	37.24
142.945	43.536	31.257	143.75	36.3	37.219
143.058	43.526	31.28	143.864	36.289	37.208
143.171	43.495	31.291	143.977	36.354	37.208
143.284	43.392	31.269	144.091	36.332	37.208
143.397	43.402	31.269	144.205	36.289	37.273
143.51	43.392	31.235	144.318	36.289	37.23
143.623	43.402	31.189	144.432	36.332	37.251
143.736	43.412	31.155	144.545	36.322	37.294
143.849	43.371	31.269	144.659	36.311	37.337
143.962	43.412	31.246	144.773	36.289	37.37
144.075	43.454	31.178	144.886	36.322	37.381
144.188	43.454	31.144	145	36.278	37.305
144.301	43.454	31.189	145.114	36.289	37.37
144.414	43.485	31.212	145.227	36.289	37.37
144.527	43.516	31.223	145.341	36.311	37.424
144.64	43.526	31.269	145.455	36.278	37.391
144.753	43.526	31.223	145.568	36.267	37.391
144.866	43.577	31.303	145.682	36.289	37.37
144.979	43.547	31.269	145.795	36.322	37.381
145.092	43.577	31.314	145.909	36.354	37.381
145.205	43.557	31.359	146.023	36.322	37.424
145.318	43.495	31.416	146.136	36.354	37.445
145.431	43.526	31.382	146.25	36.376	37.391
145.544	43.557	31.348	146.364	36.452	37.37
145.657	43.577	31.325	146.477	36.376	37.37
145.77	43.536	31.348	146.591	36.387	37.294
145.883	43.619	31.337	146.705	36.376	37.284
145.996	43.66	31.348	146.818	36.409	37.294
146.109	43.701	31.337	146.932	36.409	37.381
146.222	43.67	31.303	147.045	36.398	37.391
146.335	43.639	31.382	147.159	36.365	37.413
146.448	43.691	31.393	147.273	36.409	37.456
146.561	43.712	31.393	147.386	36.441	37.424
146.674	43.742	31.393	147.5	36.409	37.402
146.787	43.773	31.416	147.614	36.43	37.413
146.9	43.742	31.393	147.727	36.42	37.434
147.013	43.732	31.371	147.841	36.452	37.391
147.126	43.722	31.371	147.955	36.452	37.381
147.239	43.753	31.405	148.068	36.496	37.424
147.352	43.773	31.461	148.182	36.539	37.456
147.465	43.835	31.495	148.295	36.485	37.402
147.578	43.856	31.416	148.409	36.496	37.445
147.691	43.876	31.472	148.523	36.452	37.391
147.804	43.887	31.484	148.636	36.441	37.445
147.917	43.897	31.484	148.75	36.452	37.391
148.03	43.918	31.495	148.864	36.43	37.424
148.143	43.876	31.518	148.977	36.441	37.402
148.256	43.948	31.484	149.091	36.387	37.445
148.369	43.979	31.472	149.205	36.354	37.413
148.482	43.928	31.495	149.318	36.332	37.424
148.595	43.969	31.439	149.432	36.343	37.456
148.708	43.959	31.439	149.545	36.387	37.434
148.821	43.969	31.439	149.659	36.409	37.488
148.934	44.01	31.495	149.773	36.387	37.499
149.047	43.969	31.472	149.886	36.485	37.456
149.16	44	31.484	150	36.452	37.445
149.273	43.979	31.472	150.114	36.463	37.499
149.386	43.979	31.472	150.227	36.474	37.499
149.499	44	31.472	150.341	36.506	37.456
149.612	44.031	31.439	150.455	36.528	37.434
149.725	44.01	31.495	150.568	36.539	37.542
149.838	44.031	31.506	150.682	36.506	37.553
149.951	44.031	31.461	150.795	36.528	37.51
150.064	44.103	31.472	150.909	36.583	37.51
150.177	44.113	31.506	151.023	36.561	37.531
150.29	44.103	31.529	151.136	36.517	37.521
150.403	44.092	31.495	151.25	36.485	37.542
150.516	44.133	31.563	151.364	36.539	37.542
150.629	44.164	31.518	151.477	36.485	37.575
150.742	44.164	31.495	151.591	36.517	37.585
150.855	44.175	31.529	151.705	36.55	37.542
150.968	44.236	31.506	151.818	36.55	37.51
151.081	44.246	31.54	151.932	36.55	37.553
151.194	44.216	31.529	152.045	36.583	37.521
151.307	44.205	31.484	152.159	36.572	37.488
151.42	44.226	31.461	152.273	36.583	37.596
151.533	44.246	31.461	152.386	36.583	37.575
151.646	44.287	31.45	152.5	36.593	37.553
151.759	44.277	31.495	152.614	36.669	37.542
151.872	44.339	31.472	152.727	36.593	37.564
151.985	44.328	31.439	152.841	36.626	37.542
152.098	44.359	31.45	152.955	36.626	37.564
152.211	44.318	31.45	153.068	36.637	37.585
152.324	44.4	31.461	153.182	36.604	37.618
152.437	44.411	31.472	153.295	36.648	37.585
152.55	44.411	31.439	153.409	36.669	37.607
152.663	44.441	31.416	153.523	36.691	37.639
152.776	44.39	31.416	153.636	36.669	37.596
152.889	44.462	31.405	153.75	36.648	37.639
153.002	44.411	31.393	153.864	36.637	37.65
153.115	44.493	31.472	153.977	36.724	37.628
153.228	44.482	31.484	154.091	36.734	37.618
153.341	44.493	31.461	154.205	36.713	37.671
153.454	44.533	31.484	154.318	36.734	37.65
153.567	44.523	31.529	154.432	36.789	37.682
153.68	44.513	31.518	154.545	36.81	37.661
153.793	44.472	31.54	154.659	36.821	37.596
153.906	44.544	31.54	154.773	36.832	37.628
154.019	44.554	31.529	154.886	36.789	37.607
154.132	44.564	31.563	155	36.843	37.575
154.245	44.564	31.586	155.114	36.81	37.628
154.358	44.605	31.54	155.227	36.799	37.704
154.471	44.585	31.563	155.341	36.832	37.65
154.584	44.605	31.586	155.455	36.875	37.682
154.697	44.615	31.563	155.568	36.821	37.704
154.81	44.656	31.54	155.682	36.843	37.693
154.923	44.677	31.54	155.795	36.919	37.704
155.036	44.708	31.495	155.909	36.93	37.671
155.149	44.708	31.529	156.023	36.854	37.661
155.262	44.748	31.597	156.136	36.886	37.725
155.375	44.759	31.563	156.25	36.875	37.811
155.488	44.81	31.54	156.364	36.843	37.79
155.601	44.8	31.586	156.477	36.886	37.757
155.714	44.81	31.586	156.591	36.832	37.768
155.827	44.8	31.552	156.705	36.81	37.757
155.94	44.769	31.608	156.818	36.821	37.768
156.053	44.8	31.586	156.932	36.854	37.811
156.166	44.81	31.653	157.045	36.832	37.822
156.279	44.82	31.597	157.159	36.778	37.843
156.392	44.851	31.665	157.273	36.832	37.79
156.505	44.81	31.676	157.386	36.799	37.811
156.618	44.851	31.71	157.5	36.799	37.822
156.731	44.871	31.755	157.614	36.821	37.779
156.844	44.871	31.699	157.727	36.799	37.779
156.957	44.851	31.744	157.841	36.778	37.843
157.07	44.902	31.755	157.955	36.767	37.897
157.183	44.861	31.766	158.068	36.789	37.919
157.296	44.881	31.778	158.182	36.81	37.929
157.409	44.84	31.744	158.295	36.789	37.908
157.522	44.861	31.766	158.409	36.875	37.929
157.635	44.891	31.8	158.523	36.843	37.929
157.748	44.963	31.845	158.636	36.854	37.908
157.861	44.983	31.755	158.75	36.875	37.919
157.974	44.973	31.789	158.864	36.865	37.951
158.087	44.983	31.812	158.977	36.821	37.908
158.2	45.055	31.812	159.091	36.832	37.929
158.313	44.983	31.8	159.205	36.81	37.972
158.426	45.004	31.8	159.318	36.821	37.972
158.539	45.024	31.733	159.432	36.854	37.897
158.652	45.014	31.755	159.545	36.886	37.951
158.765	45.014	31.744	159.659	36.886	37.972
158.878	45.055	31.755	159.773	36.908	37.972
158.991	45.096	31.71	159.886	36.875	37.94
159.104	45.147	31.755	160	36.93	37.929
159.217	45.065	31.766	160.114	36.875	37.929
159.33	45.075	31.8	160.227	36.897	37.897
159.443	45.055	31.755	160.341	36.94	37.951
159.556	45.085	31.778	160.455	36.93	37.919
159.669	45.085	31.834	160.568	36.799	37.919
159.782	45.004	31.868	160.682	36.789	37.961
159.895	44.983	31.834	160.795	36.767	37.994
160.008	44.983	31.823	160.909	36.745	38.004
160.121	44.943	31.812	161.023	36.789	38.026
160.234	44.902	31.845	161.136	36.789	38.058
160.347	44.891	31.879	161.25	36.767	38.037
160.46	44.902	31.845	161.364	36.789	38.09
160.573	44.891	31.936	161.477	36.821	38.101
160.686	44.902	31.879	161.591	36.832	38.069
160.799	44.973	31.845	161.705	36.94	38.079
160.912	45.055	31.834	161.818	36.919	38.069
161.025	45.065	31.902	161.932	36.908	38.155
161.138	44.994	31.845	162.045	36.919	38.047
161.251	45.055	31.845	162.159	36.886	37.994
161.364	45.085	31.812	162.273	36.94	38.015
161.477	45.106	31.845	162.386	36.919	38.047
161.59	45.126	31.902	162.5	36.897	38.069
161.703	45.147	31.879	162.614	36.908	37.972
161.816	45.116	31.879	162.727	36.951	38.026
161.929	45.157	31.879	162.841	36.908	38.069
162.042	45.177	31.879	162.955	36.93	38.069
162.155	45.187	31.913	163.068	36.94	38.069
162.268	45.228	31.902	163.182	36.94	38.122
162.381	45.228	31.924	163.295	36.908	38.09
162.494	45.208	31.924	163.409	36.94	38.047
162.607	45.228	31.924	163.523	36.962	38.037
162.72	45.198	31.936	163.636	36.951	38.047
162.833	45.177	31.97	163.75	36.93	38.069
162.946	45.167	31.936	163.864	36.908	38.122
163.059	45.147	31.924	163.977	36.886	38.112
163.172	45.116	31.936	164.091	36.908	38.133
163.285	45.055	31.936	164.205	36.875	38.133
163.398	45.014	31.97	164.318	36.908	38.09
163.511	44.963	32.003	164.432	36.973	38.047
163.624	44.963	31.958	164.545	36.962	38.069
163.737	44.902	31.992	164.659	36.984	38.09
163.85	45.034	31.97	164.773	36.994	38.069
163.963	45.004	32.015	164.886	36.984	38.112
164.076	45.045	31.97	165	37.038	38.122
164.189	45.034	31.97	165.114	37.049	38.079
164.302	45.096	31.992	165.227	37.005	38.058
164.415	45.034	31.981	165.341	36.951	38.004
164.528	45.004	31.958	165.455	36.94	38.004
164.641	44.994	32.003	165.568	36.962	38.037
164.754	45.024	31.981	165.682	36.973	38.058
164.867	45.004	32.015	165.795	36.93	38.101
164.98	45.034	32.06	165.909	36.93	38.101
165.093	45.075	32.026	166.023	36.919	38.047
165.206	45.045	31.992	166.136	36.94	38.101
165.319	45.085	32.015	166.25	36.93	38.122
165.432	45.075	32.071	166.364	36.94	38.112
165.545	45.085	32.06	166.477	36.919	38.101
165.658	45.075	32.06	166.591	36.832	38.155
165.771	45.065	32.026	166.705	36.843	38.155
165.884	45.055	32.037	166.818	36.886	38.197
165.997	45.034	32.048	166.932	36.832	38.133
166.11	45.085	32.06	167.045	36.962	38.155
166.223	45.147	32.026	167.159	36.94	38.133
166.336	45.106	31.992	167.273	36.886	38.144
166.449	45.126	32.015	167.386	36.875	38.112
166.562	45.096	32.003	167.5	36.843	38.079
166.675	45.126	31.992	167.614	36.843	38.069
166.788	45.167	31.947	167.727	36.865	38.058
166.901	45.126	31.97	167.841	36.865	38.112
167.014	45.157	31.958	167.955	36.875	38.144
167.127	45.208	32.015	168.068	36.843	38.165
167.24	45.218	31.992	168.182	36.854	38.155
167.353	45.208	32.003	168.295	36.886	38.09
167.466	45.269	32.048	168.409	36.908	38.112
167.579	45.361	32.003	168.523	36.919	38.122
167.692	45.381	31.97	168.636	36.919	38.187
167.805	45.32	31.992	168.75	36.919	38.133
167.918	45.34	32.015	168.864	36.951	38.079
168.031	45.401	32.06	168.977	36.908	38.09
168.144	45.422	32.048	169.091	36.897	38.079
168.257	45.422	32.003	169.205	36.875	38.112
168.37	45.432	32.105	169.318	36.832	38.144
168.483	45.493	32.037	169.432	36.81	38.165
168.596	45.472	32.015	169.545	36.897	38.133
168.709	45.513	32.06	169.659	36.832	38.133
168.822	45.605	32.116	169.773	36.886	38.144
168.935	45.564	32.048	169.886	36.832	38.122
169.048	45.564	32.139	170	36.854	38.155
169.161	45.564	32.116	170.114	36.821	38.155
169.274	45.564	32.105	170.227	36.843	38.133
169.387	45.574	32.105	170.341	36.865	38.144
169.5	45.554	32.15	170.455	36.843	38.197
169.613	45.574	32.139	170.568	36.799	38.219
169.726	45.594	32.206	170.682	36.843	38.208
169.839	45.554	32.251	170.795	36.832	38.23
169.952	45.574	32.161	170.909	36.865	38.251
170.065	45.554	32.24	171.023	36.821	38.283
170.178	45.594	32.229	171.136	36.81	38.262
170.291	45.533	32.172	171.25	36.789	38.208
170.404	45.625	32.195	171.364	36.767	38.23
170.517	45.635	32.161	171.477	36.734	38.251
170.63	45.645	32.184	171.591	36.756	38.23
170.743	45.625	32.229	171.705	36.799	38.197
170.856	45.625	32.206	171.818	36.832	38.176
170.969	45.574	32.24	171.932	36.865	38.219
171.082	45.676	32.172	172.045	36.886	38.262
171.195	45.625	32.184	172.159	36.843	38.262
171.308	45.554	32.184	172.273	36.93	38.283
171.421	45.472	32.206	172.386	36.897	38.23
171.534	45.503	32.206	172.5	36.951	38.24
171.647	45.503	32.172	172.614	36.897	38.294
171.76	45.513	32.217	172.727	36.908	38.272
171.873	45.452	32.195	172.841	36.865	38.272
171.986	45.493	32.172	172.955	36.886	38.272
172.099	45.605	32.161	173.068	36.875	38.326
172.212	45.544	32.172	173.182	36.843	38.315
172.325	45.564	32.15	173.295	36.897	38.326
172.438	45.584	32.127	173.409	36.908	38.262
172.551	45.635	32.172	173.523	36.919	38.272
172.664	45.666	32.116	173.636	36.93	38.24
172.777	45.666	32.139	173.75	36.951	38.176
172.89	45.645	32.15	173.864	36.973	38.23
173.003	45.635	32.105	173.977	36.973	38.272
173.116	45.594	32.105	174.091	36.962	38.304
173.229	45.584	32.15	174.205	36.94	38.251
173.342	45.533	32.172	174.318	36.94	38.23
173.455	45.544	32.15	174.432	36.93	38.219
173.568	45.554	32.116	174.545	36.854	38.251
173.681	45.503	32.093	174.659	36.875	38.283
173.794	45.513	32.071	174.773	36.897	38.304
173.907	45.503	32.082	174.886	36.886	38.304
174.02	45.523	32.15	175	36.908	38.251
174.133	45.513	32.172	175.114	36.94	38.262
174.246	45.493	32.116	175.227	36.94	38.251
174.359	45.513	32.184	175.341	36.919	38.304
174.472	45.533	32.161	175.455	36.951	38.262
174.585	45.544	32.195	175.568	36.951	38.272
174.698	45.554	32.195	175.682	36.93	38.272
174.811	45.584	32.184	175.795	36.951	38.283
174.924	45.625	32.172	175.909	36.951	38.347
175.037	45.645	32.127	176.023	36.93	38.315
175.15	45.615	32.139	176.136	36.734	38.251
175.263	45.655	32.161	176.25	36.756	38.304
175.376	45.635	32.195	176.364	36.799	38.294
175.489	45.676	32.139	176.477	36.832	38.326
175.602	45.686	32.127	176.591	36.865	38.369
175.715	45.726	32.161	176.705	36.886	38.304
175.828	45.686	32.139	176.818	36.843	38.272
175.941	45.706	32.139	176.932	36.93	38.347
176.054	45.787	32.105	177.045	36.897	38.294
176.167	45.798	32.127	177.159	36.951	38.262
176.28	45.737	32.172	177.273	36.897	38.219
176.393	45.747	32.184	177.386	36.908	38.337
176.506	45.676	32.139	177.5	36.865	38.272
176.619	45.737	32.172	177.614	36.886	38.262
176.732	45.757	32.184	177.727	36.875	38.304
176.845	45.767	32.24	177.841	36.843	38.304
176.958	45.818	32.217	177.955	36.897	38.347
177.071	45.777	32.217	178.068	36.908	38.358
177.184	45.869	32.172	178.182	36.919	38.347
177.297	45.787	32.161	178.295	36.93	38.422
177.41	45.747	32.127	178.409	36.951	38.369
177.523	45.757	32.127	178.523	36.973	38.379
177.636	45.798	32.15	178.636	36.973	38.379
177.749	45.798	32.15	178.75	36.962	38.379
177.862	45.869	32.217	178.864	36.94	38.422
177.975	45.838	32.172	178.977	36.94	38.444
178.088	45.858	32.184	179.091	36.93	38.401
178.201	45.838	32.24	179.205	36.854	38.497
178.314	45.767	32.206	179.318	36.875	38.433
178.427	45.818	32.217	179.432	36.897	38.411
178.54	45.798	32.217	179.545	36.886	38.379
178.653	45.869	32.217	179.659	36.908	38.411
178.766	45.848	32.217	179.773	36.94	38.422
178.879	45.889	32.33	179.886	36.94	38.465
178.992	45.919	32.285	180	36.919	38.422
179.105	46.031	32.229	180.114	36.951	38.379
179.218	46.01	32.206	180.227	36.951	38.39
179.4	46.071	32.262	180.341	36.93	38.337
179.515	46.071	32.251	180.455	36.951	38.39
179.63	46.132	32.251	180.568	36.951	38.422
179.745	46.142	32.251	180.682	36.93	38.401
179.86	46.112	32.229	180.795	36.951	38.401
179.975	46.142	32.15	180.909	36.93	38.411
180.09	46.122	32.139	181.023	36.951	38.444
180.205	46.102	32.139	181.136	36.951	38.444
180.32	46.172	32.161	181.25	36.93	38.486
180.435	46.122	32.184	181.364	36.98	38.4742
180.55	46.183	32.206	181.477	36.943	38.4703
180.665	46.213	32.251	181.591	36.98	38.4285
180.78	46.203	32.285	181.705	37.004	38.4626
180.895	46.213	32.285	181.818	36.967	38.4967
181.01	46.213	32.262	181.932	37.041	38.4799
181.125	46.233	32.274	182.045	37.016	38.4511
181.24	46.243	32.24	182.159	37.016	38.4602
181.355	46.203	32.24	182.273	37.016	38.4814
181.47	46.132	32.262	182.386	36.967	38.4276
181.585	46.102	32.274	182.5	36.992	38.3858
181.7	46.051	32.285	182.614	37.004	38.4698
181.815	46.021	32.274	182.727	36.98	38.5279
181.93	46.01	32.274	182.841	36.98	38.4991
182.045	46.091	32.262	182.955	37.029	38.4953
182.16	46.203	32.285	183.068	37.029	38.5793
182.275	46.183	32.296	183.182	37.004	38.5884
182.39	46.142	32.318	183.295	37.004	38.5596
182.505	46.112	32.274	183.409	37.029	38.5308
182.62	46.132	32.217	183.523	37.053	38.5389
182.735	46.172	32.296	183.636	37.029	38.5351
182.85	46.183	32.274	183.75	37.029	38.4684
182.965	46.152	32.262	183.864	37.004	38.4147
183.08	46.263	32.285	183.977	37.004	38.4487
183.195	46.263	32.318	184.091	37.004	38.4569
183.31	46.233	32.262	184.205	36.98	38.4909
183.425	46.253	32.274	184.318	37.029	38.4372
183.54	46.243	32.318	184.432	37.029	38.4204
183.655	46.243	32.318	184.545	37.065	38.4545
183.77	46.243	32.296	184.659	37.077	38.5135
183.885	46.274	32.274	184.773	37.053	38.5096
184	46.263	32.285	184.886	37.126	38.5177
184.115	46.213	32.251	185	37.114	38.5518
184.23	46.263	32.229	185.114	37.139	38.535
184.345	46.274	32.296	185.227	37.126	38.4813
184.46	46.263	32.285	185.341	37.126	38.5153
184.575	46.243	32.274	185.455	37.114	38.5115
184.69	46.294	32.296	185.568	37.102	38.5077
184.805	46.263	32.251	185.682	37.139	38.5158
184.92	46.233	32.274	185.795	37.126	38.5
185.035	46.284	32.274	185.909	37.163	38.4713
185.15	46.364	32.285	186.023	37.175	38.4794
185.265	46.344	32.285	186.136	37.163	38.5383
185.38	46.294	32.274	186.25	37.126	38.5842
185.495	46.344	32.229	186.364	37.102	38.5804
185.61	46.344	32.274	186.477	37.126	38.5517
185.725	46.314	32.229	186.591	37.212	38.5847
185.84	46.304	32.195	186.705	37.187	38.6933
185.955	46.294	32.274	186.818	37.224	38.6148
186.07	46.284	32.307	186.932	37.187	38.6358
186.185	46.263	32.363	187.045	37.2	38.6947
186.3	46.304	32.397	187.159	37.224	38.6411
186.415	46.304	32.375	187.273	37.236	38.6621
186.53	46.304	32.341	187.386	37.2	38.6334
186.645	46.385	32.386	187.5	37.2	38.6793
186.76	46.375	32.408	187.614	37.212	38.7122
186.875	46.334	32.386	187.727	37.126	38.7084
186.99	46.354	32.42	187.841	37.126	38.63
187.105	46.364	32.442	187.955	37.139	38.6758
187.22	46.354	32.42	188.068	37.114	38.8211
187.335	46.375	32.375	188.182	37.126	38.7924
187.45	46.344	32.363	188.295	37.139	38.7766
187.565	46.263	32.341	188.409	37.163	38.735
187.68	46.274	32.352	188.523	37.175	38.6944
187.795	46.304	32.296	188.636	37.163	38.7273
187.91	46.233	32.352	188.75	37.139	38.7363
188.025	46.253	32.397	188.864	37.151	38.8189
188.14	46.324	32.386	188.977	37.114	38.8151
188.255	46.314	32.341	189.091	37.139	38.8489
188.37	46.364	32.397	189.205	37.187	38.7706
188.485	46.354	32.408	189.318	37.175	38.8412
188.6	46.354	32.408	189.432	37.163	38.8493
188.715	46.375	32.375	189.545	37.175	38.8206
188.83	46.304	32.352	189.659	37.2	38.8545
188.945	46.375	32.397	189.773	37.187	38.8744
189.06	46.375	32.408	189.886	37.175	38.7971
189.175	46.415	32.42	190	37.2	38.8429
189.29	46.435	32.408	190.114	37.102	38.8877
189.405	46.455	32.442	190.227	37.139	38.8352
189.52	46.455	32.453	190.341	37.151	38.8432
189.635	46.455	32.442	190.455	37.175	38.889
189.75	46.445	32.442	190.568	37.212	38.9218
189.865	46.425	32.42	190.682	37.163	38.8813
189.98	46.445	32.408	190.795	37.139	38.927
190.095	46.465	32.442	190.909	37.139	38.8855
190.21	46.435	32.431	191.023	37.163	38.8816
190.325	46.395	32.408	191.136	37.09	38.8778
190.44	46.465	32.352	191.25	37.175	38.8987
190.555	46.385	32.352	191.364	37.187	38.9077
190.67	46.415	32.386	191.477	37.175	38.8543
190.785	46.445	32.408	191.591	37.151	38.8009
190.9	46.455	32.442	191.705	37.261	38.8337
191.015	46.476	32.42	191.818	37.273	38.8675
191.13	46.486	32.431	191.932	37.248	38.8756
191.245	46.445	32.363	192.045	37.236	38.8598
191.36	46.385	32.363	192.159	37.2	38.856
191.475	46.496	32.363	192.273	37.261	38.9016
191.59	46.556	32.33	192.386	37.297	38.8354
191.705	46.576	32.352	192.5	37.285	38.8068
191.82	46.566	32.352	192.614	37.2	38.8277
191.935	46.556	32.42	192.727	37.2	38.8734
192.05	46.597	32.42	192.841	37.236	38.8448
192.165	46.637	32.408	192.955	37.224	38.8538
192.28	46.687	32.408	193.068	37.273	38.85
192.395	46.607	32.397	193.182	37.297	38.8461
192.51	46.627	32.408	193.295	37.297	38.867
192.625	46.647	32.408	193.409	37.236	38.8632
192.74	46.637	32.465	193.523	37.248	38.8465
192.855	46.657	32.453	193.636	37.236	38.8921
192.97	46.597	32.465	193.75	37.261	38.8635
193.085	46.617	32.442	193.864	37.212	38.8725
193.2	46.677	32.465	193.977	37.224	38.8439
193.315	46.687	32.431	194.091	37.261	38.8767
193.43	46.748	32.465	194.205	37.346	38.9342
193.545	46.788	32.509	194.318	37.322	38.9184
193.66	46.788	32.465	194.432	37.285	38.9017
193.775	46.788	32.453	194.545	37.285	38.9107
193.89	46.808	32.453	194.659	37.248	38.8703
194.005	46.838	32.431	194.773	37.309	38.8902
194.12	46.849	32.408	194.886	37.309	38.8251
194.235	46.909	32.442	195	37.297	38.8588
194.35	46.899	32.476	195.114	37.334	38.8303
194.465	46.838	32.465	195.227	37.322	38.863
194.58	46.798	32.487	195.341	37.346	38.9204
194.695	46.879	32.476	195.455	37.297	38.9412
194.81	46.889	32.453	195.568	37.297	38.9255
194.925	46.889	32.465	195.682	37.309	38.9335
195.04	46.929	32.453	195.795	37.346	38.9297
195.155	46.969	32.442	195.909	37.346	38.9999
195.27	46.929	32.442	196.023	37.395	38.9714
195.385	46.959	32.408	196.136	37.383	38.9428
195.5	46.959	32.453	196.25	37.37	38.9755
195.615	46.989	32.476	196.364	37.334	39.0092
195.73	46.989	32.465	196.477	37.334	38.9678
195.845	46.959	32.442	196.591	37.383	38.964
195.96	46.999	32.476	196.705	37.358	39.0095
196.075	46.959	32.532	196.818	37.383	38.9938
196.19	46.959	32.521	196.932	37.407	38.9653
196.305	46.899	32.543	197.045	37.37	39.0108
196.42	46.949	32.498	197.159	37.346	39.0434
196.535	46.959	32.554	197.273	37.346	39.0031
196.65	46.959	32.543	197.386	37.322	39.0357
196.765	46.959	32.554	197.5	37.297	39.019
196.88	46.939	32.588	197.614	37.297	39.0526
196.995	46.949	32.554	197.727	37.236	39.0606
197.11	46.899	32.532	197.841	37.236	39.0321
197.225	46.929	32.543	197.955	37.285	39.0529
197.34	46.939	32.61	198.068	37.309	39.0983
197.455	46.969	32.554	198.182	37.334	39.0334
197.57	46.979	32.521	198.295	37.322	39.0542
197.685	46.959	32.577	198.409	37.37	39.074
197.8	46.959	32.543	198.523	37.407	39.0337
197.915	47.01	32.498	198.636	37.468	39.018
198.03	46.989	32.498	198.75	37.468	39.0506
198.145	46.989	32.509	198.864	37.431	39.0468
198.26	46.999	32.498	198.977	37.395	39.104
198.375	47.05	32.509	199.091	37.383	39.1129
198.49	47.01	32.521	199.205	37.395	39.0845
198.605	47.05	32.498	199.318	37.358	39.0314
198.72	47.1	32.465	199.432	37.346	39.1378
198.835	46.999	32.498	199.545	37.395	39.0729
198.95	46.979	32.521	199.659	37.431	39.0937
199.065	46.939	32.543	199.773	37.407	39.0898
199.18	46.949	32.566	199.886	37.444	39.1096
199.295	46.969	32.599	200	37.444	39.1058
199.41	46.999	32.633	200.114	37.37	39.1147
199.525	46.959	32.633	200.227	37.395	39.0745
199.64	46.959	32.554	200.341	37.456	39.1316
199.755	46.929	32.521	200.455	37.48	39.0786
199.87	46.929	32.532	200.568	37.504	39.0384
199.985	46.949	32.532	200.682	37.492	39.0709
200.1	46.959	32.577	200.795	37.492	39.1034
200.215	47.03	32.599	200.909	37.419	39.075
200.33	47.04	32.588	201.023	37.468	39.0957
200.445	47.04	32.521	201.136	37.431	39.1283
200.56	46.999	32.521	201.25	37.444	39.0763
200.675	47.02	32.521	201.364	37.444	39.1333
200.79	47.04	32.521	201.477	37.407	39.1541
200.905	47.02	32.521	201.591	37.444	39.1866
201.02	47.02	32.543	201.705	37.419	39.0855
201.135	47.03	32.476	201.818	37.444	39.118
201.25	47.03	32.554	201.932	37.444	39.1505
201.365	46.959	32.588	202.045	37.431	39.1829
201.48	46.939	32.666	202.159	37.444	39.1673
201.595	46.859	32.633	202.273	37.48	39.188
201.71	46.879	32.689	202.386	37.431	39.1469
201.825	46.859	32.689	202.5	37.383	39.2039
201.94	46.959	32.622	202.614	37.431	39.2128
202.055	46.959	32.666	202.727	37.456	39.1726
202.17	46.959	32.666	202.841	37.48	39.2414
202.285	47.02	32.689	202.955	37.444	39.2856
202.4	47.1	32.689	203.068	37.468	39.2945
202.515	47.15	32.734	203.182	37.444	39.3025
202.63	47.13	32.644	203.295	37.431	39.2505
202.745	47.19	32.61	203.409	37.419	39.3075
202.86	47.241	32.655	203.523	37.383	39.2909
202.975	47.281	32.666	203.636	37.456	39.2625
203.09	47.271	32.7	203.75	37.504	39.2351
203.205	47.301	32.678	203.864	37.456	39.195
203.32	47.321	32.722	203.977	37.517	39.251
203.435	47.301	32.734	204.091	37.492	39.2599
203.55	47.311	32.678	204.205	37.517	39.256
203.665	47.301	32.666	204.318	37.529	39.2767
203.78	47.291	32.7	204.432	37.553	39.2238
203.895	47.301	32.689	204.545	37.529	39.22
204.01	47.311	32.722	204.659	37.541	39.2161
204.125	47.391	32.7	204.773	37.541	39.2368
204.24	47.361	32.655	204.886	37.577	39.2447
204.355	47.381	32.689	205	37.626	39.2771
204.47	47.341	32.711	205.114	37.626	39.237
204.585	47.361	32.689	205.227	37.577	39.2694
204.7	47.371	32.711	205.341	37.59	39.2901
204.815	47.361	32.722	205.455	37.626	39.2745
204.93	47.361	32.666	205.568	37.577	39.2941
205.045	47.391	32.711	205.682	37.614	39.254
205.16	47.451	32.745	205.795	37.529	39.3236
205.275	47.411	32.678	205.909	37.59	39.2346
205.39	47.431	32.678	206.023	37.614	39.2914
205.505	47.501	32.666	206.136	37.602	39.2993
205.62	47.511	32.689	206.25	37.614	39.3444
205.735	47.601	32.644	206.364	37.577	39.2916
205.85	47.581	32.644	206.477	37.553	39.2761
205.965	47.591	32.622	206.591	37.577	39.2967
206.08	47.521	32.678	206.705	37.553	39.2557
206.195	47.561	32.61	206.818	37.553	39.2039
206.31	47.501	32.599	206.932	37.65	39.2363
206.425	47.601	32.622	207.045	37.687	39.3175
206.54	47.631	32.622	207.159	37.626	39.3009
206.655	47.671	32.577	207.273	37.614	39.2854
206.77	47.671	32.666	207.386	37.529	39.2698
206.885	47.712	32.666	207.5	37.48	39.2415
207	47.692	32.689	207.614	37.492	39.2983
207.115	47.692	32.711	207.727	37.468	39.2817
207.23	47.692	32.7	207.841	37.48	39.2662
207.345	47.682	32.666	207.955	37.504	39.2379
207.46	47.631	32.722	208.068	37.517	39.2585
207.575	47.611	32.711	208.182	37.565	39.2791
207.69	47.611	32.666	208.295	37.638	39.2264
207.805	47.712	32.756	208.409	37.602	39.2831
207.92	47.682	32.734	208.523	37.577	39.2793
208.035	47.661	32.734	208.636	37.577	39.251
208.15	47.732	32.745	208.75	37.577	39.2355
208.265	47.742	32.734	208.864	37.577	39.2795
208.38	47.762	32.722	208.977	37.59	39.2522
208.495	47.692	32.689	209.091	37.553	39.2962
208.61	47.682	32.7	209.205	37.577	39.2924
208.725	47.712	32.7	209.318	37.59	39.3247
208.84	47.682	32.722	209.432	37.553	39.3325
208.955	47.671	32.7	209.545	37.553	39.2448
209.07	47.702	32.7	209.659	37.577	39.2771
209.185	47.702	32.722	209.773	37.59	39.2254
209.3	47.712	32.801	209.886	37.59	39.2577
209.415	47.682	32.756	210	37.638	39.3017
209.53	47.722	32.756	210.114	37.602	39.3339
209.645	47.702	32.756	210.227	37.577	39.3662
209.76	47.661	32.734	210.341	37.59	39.3379
209.875	47.692	32.689	210.455	37.638	39.3712
209.99	47.722	32.722	210.568	37.59	39.343
210.105	47.732	32.745	210.682	37.577	39.3635
210.22	47.782	32.689	210.795	37.577	39.3226
210.335	47.712	32.722	210.909	37.614	39.3071
210.45	47.732	32.745	211.023	37.65	39.2916
210.565	47.692	32.734	211.136	37.65	39.2517
210.68	47.742	32.722	211.25	37.626	39.2479
210.795	47.712	32.745	211.364	37.614	39.3161
210.91	47.772	32.767	211.477	37.675	39.3727
211.025	47.742	32.745	211.591	37.675	39.3562
211.14	47.732	32.745	211.705	37.638	39.3524
211.255	47.782	32.767	211.818	37.675	39.3125
211.37	47.841	32.767	211.932	37.675	39.3573
211.485	47.851	32.834	212.045	37.675	39.3769
211.6	47.891	32.756	212.159	37.748	39.373
211.715	47.891	32.689	212.273	37.711	39.3692
211.83	47.901	32.633	212.386	37.711	39.3294
211.945	47.871	32.655	212.5	37.723	39.3255
212.06	47.821	32.622	212.614	37.711	39.2984
212.175	47.861	32.577	212.727	37.723	39.2945
212.29	47.851	32.588	212.841	37.736	39.3141
212.405	47.831	32.633	212.955	37.736	39.3589
212.52	47.841	32.655	213.068	37.699	39.3307
212.635	47.831	32.622	213.182	37.711	39.3746
212.75	47.812	32.689	213.295	37.65	39.3591
212.865	47.792	32.666	213.409	37.687	39.3669
212.98	47.742	32.644	213.523	37.675	39.3757
213.095	47.692	32.666	213.636	37.65	39.4195
213.21	47.732	32.644	213.75	37.675	39.3914
213.325	47.742	32.689	213.864	37.748	39.3876
213.44	47.762	32.655	213.977	37.711	39.4197
213.555	47.792	32.678	214.091	37.687	39.3566
213.67	47.782	32.689	214.205	37.699	39.3528
213.785	47.772	32.678	214.318	37.663	39.4325
213.9	47.762	32.678	214.432	37.736	39.3927
214.015	47.851	32.7	214.545	37.711	39.353
214.13	47.772	32.711	214.659	37.675	39.3851
214.245	47.782	32.722	214.773	37.736	39.3929
214.36	47.821	32.722	214.886	37.663	39.3298
214.475	47.861	32.711	215	37.699	39.3377
214.59	47.911	32.689	215.114	37.711	39.3931
214.705	47.891	32.734	215.227	37.748	39.4019
214.82	47.901	32.756	215.341	37.699	39.434
214.935	47.941	32.756	215.455	37.65	39.4534
215.05	47.881	32.756	215.568	37.65	39.4021
215.165	47.861	32.767	215.682	37.663	39.3623
215.28	47.861	32.79	215.795	37.663	39.442
215.395	47.871	32.801	215.909	37.699	39.4265
215.51	47.861	32.812	216.023	37.711	39.4227
215.625	47.841	32.823	216.136	37.772	39.4072
215.74	47.831	32.79	216.25	37.772	39.3791
215.855	47.831	32.767	216.364	37.736	39.4228
215.97	47.841	32.756	216.477	37.748	39.419
216.085	47.881	32.801	216.591	37.736	39.3793
216.2	47.871	32.79	216.705	37.772	39.424
216.315	47.931	32.767	216.818	37.723	39.4677
216.43	47.911	32.801	216.932	37.699	39.4638
216.545	47.901	32.778	217.045	37.699	39.4843
216.66	47.921	32.823	217.159	37.699	39.432
216.775	47.911	32.79	217.273	37.711	39.5241
216.89	47.941	32.756	217.386	37.687	39.5203
217.005	47.911	32.846	217.5	37.723	39.5523
217.12	47.921	32.846	217.614	37.784	39.5833
217.235	47.961	32.823	217.727	37.748	39.5204
217.35	47.901	32.89	217.841	37.736	39.5524
217.465	47.861	32.868	217.955	37.784	39.4769
217.58	47.841	32.879	218.068	37.76	39.5331
217.695	47.881	32.924	218.182	37.796	39.5409
217.81	47.871	32.924	218.295	37.821	39.5487
217.925	47.861	32.857	218.409	37.833	39.6049
218.04	47.911	32.846	218.523	37.833	39.5769
218.155	47.891	32.857	218.636	37.857	39.5614
218.27	47.951	32.857	218.75	37.821	39.545
218.385	47.951	32.857	218.864	37.845	39.6012
218.5	47.951	32.857	218.977	37.808	39.5974
218.615	48.001	32.857	219.091	37.821	39.6052
218.73	48.071	32.902	219.205	37.906	39.6487
218.845	48.121	32.913	219.318	37.893	39.6333
218.96	48.071	32.812	219.432	37.869	39.6294
219.075	48.131	32.834	219.545	37.857	39.6372
219.19	48.171	32.823	219.659	37.845	39.646
219.305	48.141	32.756	219.773	37.881	39.6537
219.42	48.161	32.734	219.886	37.833	39.6857
219.535	48.211	32.711	220	37.796	39.7167
219.65	48.201	32.745	220.114	37.808	39.6896
219.765	48.27	32.834	220.227	37.845	39.709
219.88	48.251	32.868	220.341	37.881	39.6346
219.995	48.251	32.868	220.455	37.881	39.6191
220.11	48.261	32.834	220.568	37.918	39.6975
220.225	48.251	32.857	220.682	37.942	39.6463
220.34	48.28	32.834	220.795	37.906	39.6193
220.455	48.36	32.846	220.909	37.918	39.5913
220.57	48.36	32.801	221.023	37.93	39.6
220.685	48.32	32.778	221.136	37.918	39.6194
220.8	48.34	32.778	221.25	37.869	39.5566
220.915	48.29	32.767	221.364	37.881	39.5402
221.03	48.31	32.79	221.477	37.918	39.6436
221.145	48.28	32.834	221.591	37.954	39.6514
221.26	48.28	32.857	221.705	37.954	39.5886
221.375	48.33	32.834	221.818	37.918	39.5607
221.49	48.36	32.902	221.932	37.954	39.6042
221.605	48.35	32.868	222.045	38.003	39.6602
221.72	48.33	32.846	222.159	38.015	39.6207
221.835	48.36	32.834	222.273	38.015	39.6525
221.95	48.39	32.812	222.386	37.966	39.6362
222.065	48.37	32.812	222.5	37.942	39.6208
222.18	48.34	32.868	222.614	37.978	39.5938
222.295	48.4	32.868	222.727	38.015	39.6372
222.41	48.38	32.846	222.841	38.015	39.6093
222.525	48.39	32.834	222.955	38.015	39.5698
222.64	48.39	32.846	223.068	37.966	39.6258
222.755	48.34	32.857	223.182	37.942	39.6219
222.87	48.31	32.823	223.295	37.918	39.6181
222.985	48.3	32.834	223.409	37.966	39.6375
223.1	48.28	32.79	223.523	38.015	39.6577
223.215	48.28	32.812	223.636	38.003	39.6182
223.33	48.31	32.823	223.75	38.051	39.6501
223.445	48.3	32.846	223.864	38.099	39.6337
223.56	48.28	32.969	223.977	38.099	39.6299
223.675	48.221	32.935	224.091	38.099	39.6617
223.79	48.221	32.958	224.205	38.075	39.6579
223.905	48.211	32.868	224.318	38.063	39.6425
224.02	48.211	32.823	224.432	38.075	39.6146
224.135	48.241	32.823	224.545	38.063	39.6108
224.25	48.201	32.913	224.659	38.099	39.607
224.365	48.241	32.846	224.773	38.112	39.6032
224.48	48.261	32.846	224.886	38.087	39.5994
224.595	48.29	32.857	225	38.051	39.6196
224.71	48.35	32.902	225.114	38.063	39.6514
224.825	48.35	32.857	225.227	38.087	39.6707
224.94	48.35	32.868	225.341	38.063	39.6669
225.055	48.36	32.857	225.455	38.075	39.6987
225.17	48.34	32.89	225.568	38.063	39.6121
225.285	48.35	32.89	225.682	38.112	39.5727
225.4	48.33	32.913	225.795	38.136	39.6045
225.515	48.33	32.868	225.909	38.075	39.5536
225.63	48.35	32.89	226.023	38.172	39.6325
225.745	48.28	32.89	226.136	38.099	39.6527
225.86	48.261	32.913	226.25	38.051	39.672
225.975	48.251	33.013	226.364	38.063	39.6797
226.09	48.191	33.013	226.477	38.051	39.6644
226.205	48.28	33.025	226.591	38.124	39.649
226.32	48.261	32.946	226.705	38.148	39.751
226.435	48.251	33.025	226.818	38.148	39.7231
226.55	48.29	33.002	226.932	38.124	39.6847
[truncated: 623 more rows]

## Sheet: Figure 3g
Figure 3g
Time (s)	Temeprature (°C)
0.1	20.2503
0.2	20.2822
0.3	20.2822
0.4	20.1837
0.5	20.2822
0.6	20.3487
0.7	20.3487
0.8	20.4819
0.9	20.4819
1	20.45
1.1	20.4153
1.2	20.4819
1.3	20.2822
1.4	20.2503
1.5	20.2822
1.6	20.2159
1.7	20.1175
1.8	20.1837
1.9	20.2159
2	20.2503
2.1	20.2822
2.2	20.0828
2.3	20.1494
2.4	20.2503
2.5	20.1175
2.6	20.1494
2.7	20.2822
2.8	20.2159
2.9	20.0828
3	20.3834
3.1	20.1837
3.2	20.0828
3.3	20.3169
3.4	20.2503
3.5	20.3169
3.6	20.45
3.7	20.3169
3.8	20.3169
3.9	20.4819
4	20.4153
4.1	20.2822
4.2	20.3169
4.3	20.3834
4.4	20.4153
4.5	20.7478
4.6	20.6469
4.7	20.4819
4.8	20.5484
4.9	20.5484
5	20.5803
5.1	20.7131
5.2	20.6813
5.3	20.9128
5.4	21.1122
5.5	21.1122
5.6	21.0459
5.7	21.1444
5.8	21.1444
5.9	21.1788
6	21.3784
6.1	21.3437
6.2	21.1788
6.3	21.3119
6.4	21.2453
6.5	21.2453
6.6	21.3784
6.7	21.4769
6.8	21.4422
6.9	21.4769
7	21.4422
7.1	21.5087
7.2	21.5431
7.3	21.6737
7.4	21.6416
7.5	21.6737
7.6	21.7747
7.7	21.6416
7.8	21.7747
7.9	21.905
8	21.9397
8.1	22.0381
8.2	21.9397
8.3	21.9716
8.4	22.1366
8.5	22.2031
8.6	22.1709
8.7	22.0728
8.8	22.2694
8.9	22.2375
9	22.3016
9.1	22.4025
9.2	22.3016
9.3	22.3359
9.4	22.4344
9.5	22.4344
9.6	22.3359
9.7	22.3678
9.8	22.2031
9.9	22.3016
10	22.4662
10.1	22.3359
10.2	22.5328
10.3	22.5675
10.4	22.6659
10.5	22.6312
10.6	22.4662
10.7	22.4344
10.8	22.4662
10.9	22.4344
11	22.5328
11.1	22.3016
11.2	22.5009
11.3	22.5328
11.4	22.5009
11.5	22.6312
11.6	22.6659
11.7	22.7325
11.8	22.7644
11.9	22.6978
12	22.6978
12.1	22.7644
12.2	22.8947
12.3	22.9956
12.4	22.9956
12.5	22.8947
12.6	22.8947
12.7	22.8628
12.8	22.6978
12.9	22.8947
13	22.7963
13.1	22.7325
13.2	22.7644
13.3	22.9956
13.4	23.0278
13.5	23.1581
13.6	23.0597
13.7	23.1262
13.8	23.2591
13.9	23.2247
14	23.1581
14.1	23.3231
14.2	23.4213
14.3	23.4559
14.4	23.3894
14.5	23.6181
14.6	23.4213
14.7	23.4213
14.8	23.4213
14.9	23.5544
15	23.7512
15.1	23.6181
15.2	23.5862
15.3	23.6528
15.4	23.6528
15.5	23.4213
15.6	23.4559
15.7	23.4878
15.8	23.6181
15.9	23.6847
16	23.8178
16.1	23.6528
16.2	23.7831
16.3	23.7831
16.4	23.8816
16.5	23.9162
16.6	23.8178
16.7	23.7831
16.8	23.8816
16.9	24.0466
17	23.9481
17.1	24.0147
17.2	24.0466
17.3	23.9162
17.4	23.8816
17.5	24.2434
17.6	24.1769
17.7	24.1131
17.8	24.0147
17.9	23.98
18	24.3738
18.1	24.3072
18.2	24.4403
18.3	24.5388
18.4	24.6691
18.5	24.6025
18.6	24.5706
18.7	24.5388
18.8	24.5706
18.9	24.7356
19	24.6372
19.1	24.5706
19.2	24.7994
19.3	24.8313
19.4	24.7994
19.5	24.7009
19.6	24.8313
19.7	24.8659
19.8	24.7994
19.9	24.7356
20	24.8659
20.1	24.8978
20.2	24.9962
20.3	24.8978
20.4	24.8659
20.5	24.8978
20.6	24.9644
20.7	25.0947
20.8	25.225
20.9	25.1931
21	25.0281
21.1	25.1584
21.2	25.1584
21.3	25.225
21.4	25.2569
21.5	25.3234
21.6	25.2888
21.7	25.2569
21.8	25.225
21.9	25.4537
22	25.4537
22.1	25.3234
22.2	25.2888
22.3	25.3553
22.4	25.3872
22.5	25.5522
22.6	25.5178
22.7	25.4219
22.8	25.5178
22.9	25.7147
23	25.5522
23.1	25.7147
23.2	25.7147
23.3	25.5178
23.4	25.5178
23.5	25.6481
23.6	25.6825
23.7	25.7784
23.8	25.7147
23.9	25.6163
24	25.7466
24.1	25.8131
24.2	25.8131
24.3	25.8131
24.4	25.9112
24.5	25.7147
24.6	25.6825
24.7	25.7466
24.8	25.7784
24.9	25.6481
25	25.9112
25.1	25.9753
25.2	25.9753
25.3	26.0072
25.4	26.0419
25.5	26.0419
25.6	26.0738
25.7	26.1056
25.8	26.1056
25.9	26.0419
26	26.2359
26.1	26.2678
26.2	26.3344
26.3	26.3344
26.4	26.1722
26.5	26.2359
26.6	26.2678
26.7	26.43
26.8	26.2678
26.9	26.2678
27	26.3981
27.1	26.3981
27.2	26.4647
27.3	26.5606
27.4	26.5284
27.5	26.6269
27.6	26.595
27.7	26.6591
27.8	26.595
27.9	26.7894
28	26.7894
28.1	26.7575
28.2	26.7228
28.3	26.8212
28.4	26.8531
28.5	26.8531
28.6	26.7575
28.7	26.6909
28.8	26.7228
28.9	26.6591
29	26.6269
29.1	26.7228
29.2	26.6909
29.3	26.8531
29.4	26.8878
29.5	26.8878
29.6	26.7894
29.7	26.7228
29.8	26.9516
29.9	26.9834
30	27.05
30.1	27.1456
30.2	27.0153
30.3	26.9516
30.4	27.0153
30.5	26.8878
30.6	26.7228
30.7	26.9516
30.8	27.0819
30.9	27.05
31	27.2441
31.1	27.0153
31.2	27.0819
31.3	27.1778
31.4	27.3081
31.5	27.2441
31.6	27.34
31.7	27.3747
31.8	27.2441
31.9	27.6325
32	27.5022
32.1	27.6325
32.2	27.6644
32.3	27.5687
32.4	27.6966
32.5	27.6006
32.6	27.5687
32.7	27.6966
32.8	27.795
32.9	27.7628
33	27.8269
33.1	27.8587
33.2	27.8269
33.3	27.8269
33.4	27.8934
33.5	27.9253
33.6	27.9253
33.7	27.9253
33.8	27.9572
33.9	28.0209
34	28.1194
34.1	28.0875
34.2	28.1194
34.3	28.1831
34.4	28.2153
34.5	28.1513
34.6	28.1194
34.7	28.0528
34.8	28.1513
34.9	28.1194
35	28.2153
35.1	28.2791
35.2	28.3137
35.3	28.2472
35.4	28.3775
35.5	28.3775
35.6	28.4413
35.7	28.4413
35.8	28.4094
35.9	28.4094
36	28.5397
36.1	28.4731
36.2	28.4731
36.3	28.4094
36.4	28.4413
36.5	28.4731
36.6	28.5397
36.7	28.6675
36.8	28.6356
36.9	28.7341
37	28.6675
37.1	28.5716
37.2	28.7659
37.3	28.7341
37.4	28.8297
37.5	28.8616
37.6	28.8934
37.7	28.9256
37.8	28.8934
37.9	28.9575
38	28.8934
38.1	28.6675
38.2	28.7978
38.3	28.8934
38.4	28.9919
38.5	28.7659
38.6	28.9256
38.7	28.9256
38.8	28.9256
38.9	28.8297
39	28.7978
39.1	28.7659
39.2	28.9575
39.3	28.9919
39.4	29.0237
39.5	29.25
39.6	29.1834
39.7	29.0237
39.8	29.0878
39.9	29.2153
40	29.1197
40.1	29.3137
40.2	29.2153
40.3	29.2819
40.4	29.2153
40.5	29.3459
40.6	29.3778
40.7	29.3459
40.8	29.25
40.9	29.4416
41	29.5719
41.1	29.6678
41.2	29.4734
41.3	29.4416
41.4	29.3778
41.5	29.3137
41.6	29.3459
41.7	29.3778
41.8	29.2819
41.9	29.3459
42	29.54
42.1	29.6037
42.2	29.6037
42.3	29.4416
42.4	29.4734
42.5	29.4097
42.6	29.3137
42.7	29.2819
42.8	29.5081
42.9	29.54
43	29.6356
43.1	29.6678
43.2	29.6037
43.3	29.54
43.4	29.54
43.5	29.6678
43.6	29.4734
43.7	29.6356
43.8	29.7634
43.9	29.7634
44	29.83
44.1	29.9575
44.2	29.8619
44.3	30.0216
44.4	30.0534
44.5	30.2156
44.6	30.2156
44.7	30.1812
44.8	30.1172
44.9	30.1812
45	30.1172
45.1	30.1172
45.2	30.1491
45.3	30.1812
45.4	30.1812
45.5	30.0853
45.6	30.1812
45.7	30.3116
45.8	30.4391
45.9	30.4709
46	30.4072
46.1	30.4391
46.2	30.4072
46.3	30.5031
46.4	30.535
46.5	30.5669
46.6	30.3753
46.7	30.4709
46.8	30.5031
46.9	30.4072
47	30.5669
47.1	30.6306
47.2	30.535
47.3	30.5669
47.4	30.6972
47.5	30.6972
47.6	30.5987
47.7	30.6306
47.8	30.6653
47.9	30.6306
48	30.8887
48.1	30.7609
48.2	30.6306
48.3	30.7291
48.4	30.6972
48.5	30.7928
48.6	30.7928
48.7	30.7928
48.8	30.7291
48.9	30.6972
49	30.7928
49.1	30.8887
49.2	30.9844
49.3	30.7928
49.4	31.0166
49.5	31.0803
49.6	31.1441
49.7	31.0803
49.8	30.9844
49.9	30.9206
50	30.8887
50.1	31.0166
50.2	31.0166
50.3	31.1122
50.4	31.1759
50.5	31.1441
50.6	30.9844
50.7	31.1759
50.8	31.1122
50.9	31.1441
51	31.2078
51.1	31.1759
51.2	31.24
51.3	31.2078
51.4	31.1122
51.5	31.1759
51.6	31.2078
51.7	31.4341
51.8	31.4022
51.9	31.4341
52	31.4341
52.1	31.5937
52.2	31.6894
52.3	31.6256
52.4	31.6575
52.5	31.53
52.6	31.5937
52.7	31.6256
52.8	31.7534
52.9	31.6256
53	31.8172
53.1	31.7213
53.2	31.7213
53.3	31.8172
53.4	31.6575
53.5	31.8172
53.6	31.8809
53.7	31.8809
53.8	31.8809
53.9	31.8491
54	31.9769
54.1	31.9128
54.2	31.8491
54.3	32.0087
54.4	32.0087
54.5	32.2003
54.6	32.0725
54.7	32.0087
54.8	32.0406
54.9	32.1044
55	32.1044
55.1	32.1044
55.2	32.2003
55.3	32.3919
55.4	32.4875
55.5	32.4875
55.6	32.4875
55.7	32.2641
55.8	32.2959
55.9	32.2322
56	32.2003
56.1	32.2322
56.2	32.2641
56.3	32.36
56.4	32.2641
56.5	32.2959
56.6	32.4556
56.7	32.4556
56.8	32.4237
56.9	32.4556
57	32.5834
57.1	32.4875
57.2	32.4875
57.3	32.5834
57.4	32.6472
57.5	32.6472
57.6	32.5834
57.7	32.775
57.8	32.8387
57.9	32.7428
58	32.775
58.1	32.775
58.2	32.8706
58.3	32.775
58.4	32.8706
58.5	32.9025
58.6	32.9344
58.7	32.9344
58.8	32.9344
58.9	33.0303
59	32.9984
59.1	32.9662
59.2	33.0303
59.3	33.1234
59.4	33.0303
59.5	33.0622
59.6	33.1553
59.7	33.0303
59.8	33.0303
59.9	33.3469
60	33.2509
60.1	33.2191
60.2	33.2828
60.3	33.315
60.4	33.2828
60.5	33.4106
60.6	33.3469
60.7	33.2191
60.8	33.2828
60.9	33.2509
61	33.0916
61.1	33.1234
61.2	33.2191
61.3	33.2191
61.4	33.3787
61.5	33.315
61.6	33.2828
61.7	33.4744
61.8	33.4425
61.9	33.3787
62	33.4744
62.1	33.3469
62.2	33.2509
62.3	33.3469
62.4	33.3787
62.5	33.2828
62.6	33.5384
62.7	33.5066
62.8	33.6341
62.9	33.6022
63	33.5066
63.1	33.4744
63.2	33.3787
63.3	33.5703
63.4	33.6022
63.5	33.73
63.6	33.6341
63.7	33.6978
63.8	33.6659
63.9	33.7909
64	33.9506
64.1	33.8869
64.2	33.8231
64.3	33.8231
64.4	33.855
64.5	33.9187
64.6	33.855
64.7	33.855
64.8	33.8869
64.9	33.9187
65	33.7591
65.1	33.7591
65.2	33.7909
65.3	33.7909
65.4	33.8869
65.5	33.9506
65.6	33.855
65.7	33.8869
65.8	34.1103
65.9	33.9825
66	34.0147
66.1	33.8869
66.2	34.2672
66.3	34.2034
66.4	34.0466
66.5	34.2991
66.6	34.3312
66.7	34.2991
66.8	34.3312
66.9	34.1422
67	34.1741
67.1	34.3631
67.2	34.2353
67.3	34.2991
67.4	34.3631
67.5	34.4906
67.6	34.5225
67.7	34.5838
67.8	34.5838
67.9	34.4906
68	34.2034
68.1	34.1741
68.2	34.2353
68.3	34.1422
68.4	34.1741
68.5	34.1741
68.6	34.3312
68.7	34.4587
68.8	34.2991
68.9	34.2991
69	34.3312
69.1	34.4906
69.2	34.4906
69.3	34.4587
69.4	34.5838
69.5	34.5547
69.6	34.6478
69.7	34.6156
69.8	34.8072
69.9	34.7753
70	34.7116
70.1	34.7116
70.2	34.5547
70.3	34.5838
70.4	34.7116
70.5	34.6797
70.6	34.7116
70.7	34.6478
70.8	34.5547
70.9	34.6797
71	34.7434
71.1	34.7116
71.2	34.9003
71.3	34.6478
71.4	34.6797
71.5	34.7753
71.6	34.6478
71.7	34.9322
71.8	34.9003
71.9	34.9322
72	34.9962
72.1	34.9644
72.2	35.06
72.3	35.185
72.4	35.1238
72.5	35.1559
72.6	35.06
72.7	35.0919
72.8	35.2169
72.9	35.2809
73	35.2169
73.1	35.2487
73.2	35.3128
73.3	35.2809
73.4	35.3766
73.5	35.2487
73.6	35.2169
73.7	35.2169
73.8	35.3128
73.9	35.2809
74	35.3128
74.1	35.4084
74.2	35.2809
74.3	35.3447
74.4	35.4378
74.5	35.5016
74.6	35.5016
74.7	35.5016
74.8	35.4697
74.9	35.3128
75	35.2169
75.1	35.3128
75.2	35.2169
75.3	35.185
75.4	35.2487
75.5	35.2809
75.6	35.3128
75.7	35.2809
75.8	35.5334
75.9	35.4378
76	35.4378
76.1	35.4697
76.2	35.6612
76.3	35.7225
76.4	35.4084
76.5	35.4697
76.6	35.5334
76.7	35.4084
76.8	35.5653
76.9	35.6294
77	35.6294
77.1	35.6294
77.2	35.7544
77.3	35.8181
77.4	35.85
77.5	35.8822
77.6	35.975
77.7	35.9112
77.8	35.85
77.9	35.7225
78	35.8181
78.1	35.975
78.2	35.8181
78.3	35.85
78.4	35.9431
78.5	35.7544
78.6	35.5975
78.7	35.7862
78.8	35.7544
78.9	35.7862
79	35.9112
79.1	35.8822
79.2	35.9431
79.3	35.7862
79.4	35.8822
79.5	35.975
79.6	36.0709
79.7	36.0709
79.8	36.1641
79.9	36.0709
80	36.1322
80.1	36.2597
80.2	36.1959
80.3	36.3209
80.4	36.3209
80.5	36.2597
80.6	36.2597
80.7	36.2278
80.8	36.1959
80.9	36.1641
81	36.0709
81.1	36.0391
81.2	36.1028
81.3	36.2278
81.4	36.1322
81.5	36.1322
81.6	36.0072
81.7	36.1641
81.8	36.1322
81.9	35.975
82	35.975
82.1	36.1322
82.2	36.2278
82.3	36.1322
82.4	36.1959
82.5	36.1322
82.6	36.2278
82.7	36.3847
82.8	36.2916
82.9	36.2597
83	36.4487
83.1	36.3209
83.2	36.4169
83.3	36.2597
83.4	36.2916
83.5	36.2916
83.6	36.3847
83.7	36.3847
83.8	36.51
83.9	36.4169
84	36.3847
84.1	36.4806
84.2	36.51
84.3	36.51
84.4	36.5737
84.5	36.3847
84.6	36.3847
84.7	36.6056
84.8	36.6694
84.9	36.7306
85	36.6375
85.1	36.6056
85.2	36.51
85.3	36.5737
85.4	36.6375
85.5	36.6375
85.6	36.6987
85.7	36.6056
85.8	36.5737
85.9	36.6694
86	36.6375
86.1	36.7944
86.2	36.9197
86.3	36.9516
86.4	37.0153
86.5	37.0766
86.6	37.1403
86.7	36.9834
86.8	37.1403
86.9	37.1403
87	36.9516
87.1	37.0447
87.2	37.1403
87.3	37.2972
87.4	37.3291
87.5	37.0766
87.6	37.1084
87.7	37.0766
87.8	37.1084
87.9	36.9197
88	37.1084
88.1	37.0153
88.2	37.0153
88.3	37.0766
88.4	37.2653
88.5	37.1084
88.6	37.2334
88.7	37.2016
88.8	37.2653
88.9	37.2334
89	37.3584
89.1	37.2972
89.2	37.3584
89.3	37.3584
89.4	37.2972
89.5	37.3291
89.6	37.6112
89.7	37.5153
89.8	37.4862
89.9	37.4222
90	37.3903
90.1	37.5794
90.2	37.7681
90.3	37.7681
90.4	37.7975
90.5	37.8294
90.6	37.6725
90.7	37.8612
90.8	38.0794
90.9	37.925
91	37.8612
91.1	37.9862
91.2	37.925
91.3	38.0794
91.4	38.0181
91.5	37.9862
91.6	37.9544
91.7	37.8612
91.8	38.05
91.9	38.0794
92	38.05
92.1	38.05
92.2	38.0181
92.3	38.1431
92.4	38.1431
92.5	38.0794
92.6	38.05
92.7	38.2072
92.8	37.9862
92.9	38.1431
93	38.1112
93.1	38.05
93.2	38.2684
93.3	38.1753
93.4	38.1753
93.5	38.3003
93.6	38.3003
93.7	38.3612
93.8	38.1753
93.9	38.0181
94	37.925
94.1	37.9862
94.2	37.8612
94.3	37.9862
94.4	38.0181
94.5	37.9544
94.6	37.9544
94.7	38.1112
94.8	38.1112
94.9	38.1112
95	38.2072
95.1	38.2684
95.2	38.2684
95.3	38.2072
95.4	38.1112
95.5	38.2684
95.6	38.2362
95.7	38.1431
95.8	38.2072
95.9	38.2362
96	38.2684
96.1	38.3612
96.2	38.3934
96.3	38.4572
96.4	38.5184
96.5	38.5184
96.6	38.4572
96.7	38.4253
96.8	38.4866
96.9	38.5503
97	38.4866
97.1	38.4866
97.2	38.3934
97.3	38.4866
97.4	38.4866
97.5	38.5184
97.6	38.4866
97.7	38.4253
97.8	38.5822
97.9	38.4866
98	38.4572
98.1	38.4866
98.2	38.4253
98.3	38.5184
98.4	38.6753
98.5	38.6753
98.6	38.7072
98.7	38.6753
98.8	38.7366
98.9	38.7684
99	38.8003
99.1	38.6116
99.2	38.4866
99.3	38.4572
99.4	38.5184
99.5	38.4866
99.6	38.5503
99.7	38.6434
99.8	38.8003
99.9	38.8003
100	38.8003
100.1	38.8934
100.2	38.8616
100.3	38.8003
100.4	38.8616
100.5	38.9866
100.6	38.9866
100.7	39.0184
100.8	38.9253
100.9	38.8616
101	38.8616
101.1	38.8616
101.2	38.8616
101.3	39.0184
101.4	38.8934
101.5	38.9253
101.6	38.9253
101.7	38.8934
101.8	38.9866
101.9	39.0184
102	39.0503
102.1	39.1434
102.2	39.0503
102.3	39.0184
102.4	38.9866
102.5	39.0503
102.6	39.2684
102.7	39.2684
102.8	39.1116
102.9	39.1753
103	39.2047
103.1	39.2366
103.2	39.2047
103.3	39.2366
103.4	39.1753
103.5	39.3616
103.6	39.3297
103.7	39.3616
103.8	39.4866
103.9	39.5187
104	39.4547
104.1	39.4256
104.2	39.3297
104.3	39.3934
104.4	39.4256
104.5	39.3934
104.6	39.2684
104.7	39.3934
104.8	39.3616
104.9	39.5187
105	39.5797
105.1	39.5187
105.2	39.4866
105.3	39.5187
105.4	39.7047
105.5	39.7978
105.6	39.7047
105.7	39.7369
105.8	39.7047
105.9	39.6728
106	39.5478
106.1	39.6116
106.2	39.7659
106.3	39.9228
106.4	39.83
106.5	39.7659
106.6	39.83
106.7	39.6728
106.8	39.7369
106.9	39.6437
107	39.7047
107.1	39.5187
107.2	39.4866
107.3	39.8909
107.4	39.7659
107.5	39.6116
107.6	39.6116
107.7	39.7978
107.8	39.7978
107.9	39.8909
108	39.83
108.1	39.7978
108.2	40.0772
108.3	39.9841
108.4	39.9228
108.5	40.0159
108.6	39.9228
108.7	39.9228
108.8	39.9228
108.9	40.0481
109	40.0481
109.1	40.1412
109.2	40.0772
109.3	40.0159
109.4	39.9841
109.5	40.2022
109.6	40.1731
109.7	40.1731
109.8	40.0772
109.9	40.0481
110	40.0481
110.1	40.1412
110.2	40.2022
110.3	40.1091
110.4	40.0159
110.5	40.1731
110.6	40.2341
110.7	40.1412
110.8	40.1412
110.9	40.2022
111	40.4203
111.1	40.2022
111.2	40.4525
111.3	40.3884
111.4	40.3272
111.5	40.2953
111.6	40.4203
111.7	40.2341
111.8	40.2341
111.9	40.2662
112	40.0772
112.1	40.1091
112.2	40.2341
112.3	40.2022
112.4	40.1731
112.5	40.3884
112.6	40.3594
112.7	40.3594
112.8	40.3594
112.9	40.2022
113	40.2662
113.1	40.2022
113.2	40.1731
113.3	40.2341
113.4	40.5747
113.5	40.5134
113.6	40.4525
113.7	40.4203
113.8	40.4816
113.9	40.3272
114	40.5747
114.1	40.5747
114.2	40.5453
114.3	40.5747
114.4	40.6066
114.5	40.6066
114.6	40.5747
114.7	40.4816
114.8	40.5453
114.9	40.5134
115	40.4816
115.1	40.6384
115.2	40.6384
115.3	40.4816
115.4	40.5747
115.5	40.6384
115.6	40.6997
115.7	40.6066
115.8	40.5747
115.9	40.5747
116	40.6384
116.1	40.6997
116.2	40.5747
116.3	40.7609
116.4	40.6066
116.5	40.7316
116.6	40.7928
116.7	40.6678
116.8	40.6997
116.9	40.6066
117	40.8247
117.1	40.7609
117.2	40.6066
117.3	40.7609
117.4	40.7609
117.5	40.8247
117.6	40.9472
117.7	41.0109
117.8	40.9791
117.9	40.9791
118	41.0403
118.1	40.9472
118.2	41.1334
118.3	41.2266
118.4	41.1334
118.5	41.1972
118.6	41.3516
118.7	41.2266
118.8	41.2266
118.9	41.3516
119	41.2584
119.1	41.1972
119.2	41.1972
119.3	41.2584
119.4	41.3197
119.5	41.2584
119.6	41.2584
119.7	41.1334
119.8	41.2266
119.9	41.4128
120	41.2266
120.1	41.3516
120.2	41.3197
120.3	41.3516
120.4	41.3516
120.5	41.5669
120.6	41.4447
120.7	41.4447
120.8	41.4766
120.9	41.4128
121	41.5059
121.1	41.5669
121.2	41.5059
121.3	41.4447
121.4	41.4766
121.5	41.5991
121.6	41.5378
121.7	41.5669
121.8	41.7241
121.9	41.8172
122	41.7531
122.1	41.6309
122.2	41.6309
122.3	41.6309
122.4	41.4766
122.5	41.66
122.6	41.5991
122.7	41.5378
122.8	41.5378
122.9	41.5059
123	41.5378
123.1	41.5991
123.2	41.5991
123.3	41.6309
123.4	41.5378
123.5	41.5669
123.6	41.5669
123.7	41.5669
123.8	41.5378
123.9	41.5991
124	41.5378
124.1	41.66
124.2	41.66
124.3	41.6919
124.4	41.785
124.5	41.785
124.6	41.785
124.7	41.8172
124.8	41.8172
124.9	41.8781
125	41.8781
125.1	41.9712
125.2	41.9712
125.3	41.9394
125.4	42.0644
125.5	42.0937
125.6	42.0937
125.7	42.0937
125.8	42.0937
125.9	42.0937
126	42.1256
126.1	42.1256
126.2	42.0644
126.3	42.0644
126.4	42.0325
126.5	42.1256
126.6	42.1256
126.7	42.0937
126.8	42.0325
126.9	42.0937
127	42.0644
127.1	42.0937
127.2	42.155
127.3	42.155
127.4	42.2481
127.5	42.4022
127.6	42.28
127.7	42.3413
127.8	42.4344
127.9	42.3091
128	42.3731
128.1	42.2481
128.2	42.28
128.3	42.3091
128.4	42.2187
128.5	42.1256
128.6	42.0006
128.7	42.0937
128.8	42.3091
128.9	42.2481
129	42.28
129.1	42.3731
129.2	42.28
129.3	42.3091
129.4	42.4344
129.5	42.3731
129.6	42.4344
129.7	42.4953
129.8	42.6203
129.9	42.4953
130	42.5884
130.1	42.5884
130.2	42.7109
130.3	42.7747
130.4	42.6497
130.5	42.6203
130.6	42.7109
130.7	42.7109
130.8	42.6816
130.9	42.7428
131	42.7747
131.1	42.7428
131.2	42.7428
131.3	42.7428
131.4	42.8041
131.5	42.8653
131.6	42.7747
131.7	42.8359
131.8	42.7747
131.9	42.8359
132	42.9291
132.1	42.8972
132.2	42.8972
132.3	42.8041
132.4	42.7747
132.5	42.8653
132.6	42.9584
132.7	42.8653
132.8	42.8972
132.9	42.9291
133	42.8359
133.1	42.8041
133.2	42.8041
133.3	42.7747
133.4	42.8653
133.5	42.7109
133.6	42.4662
133.7	42.4022
133.8	42.4344
133.9	42.4953
134	42.5566
134.1	42.6203
134.2	42.4022
134.3	42.5275
134.4	42.5884
134.5	42.5275
134.6	42.5275
134.7	42.4662
134.8	42.5566
134.9	42.4662
135	42.4344
135.1	42.6203
135.2	42.4662
135.3	42.4662
135.4	42.6203
135.5	42.5275
135.6	42.5566
135.7	42.5884
135.8	42.5275
135.9	42.6816
136	42.7747
136.1	42.6497
136.2	42.9291
136.3	42.9903
136.4	42.9291
136.5	42.9291
136.6	42.8041
136.7	42.7747
136.8	42.7747
136.9	42.7109
137	42.7747
137.1	42.6497
137.2	42.7428
137.3	42.8359
137.4	42.8359
137.5	42.8653
137.6	42.8359
137.7	42.8972
137.8	42.7747
137.9	42.9584
138	42.9584
138.1	42.9291
138.2	42.9584
138.3	42.9584
138.4	42.8653
138.5	43.0516
138.6	42.8359
138.7	43.0516
138.8	43.0194
138.9	43.0516
139	43.0806
139.1	43.1125
139.2	43.0806
139.3	43.0806
139.4	42.9584
139.5	43.0516
139.6	43.1737
139.7	43.1125
139.8	43.235
139.9	43.235
140	43.235
140.1	43.235
140.2	42.9584
140.3	42.9291
140.4	42.9903
140.5	43.0194
140.6	43.1125
140.7	43.1125
140.8	43.1125
140.9	43.2669
141	43.3281
141.1	43.2056
141.2	43.235
141.3	43.2987
141.4	43.3281
141.5	43.3281
141.6	43.3281
141.7	43.3894
141.8	43.3894
141.9	43.4825
142	43.4503
142.1	43.3281
142.2	43.4825
142.3	43.6659
142.4	43.6047
142.5	43.5144
142.6	43.4503
142.7	43.4503
142.8	43.4212
142.9	43.5434
143	43.4503
143.1	43.5756
143.2	43.5144
143.3	43.4212
143.4	43.4212
143.5	43.3281
143.6	43.4825
143.7	43.6047
143.8	43.6659
143.9	43.6366
144	43.5434
144.1	43.6047
144.2	43.5756
144.3	43.7272
144.4	43.6978
144.5	43.7591
144.6	43.9134
144.7	43.8203
144.8	43.7272
144.9	43.7909
145	43.7272
145.1	43.7909
145.2	43.9134
145.3	43.7591
145.4	44.0038
145.5	43.8816
145.6	43.9134
145.7	43.9425
145.8	43.7909
145.9	43.9425
146	43.9134
146.1	43.9744
146.2	43.7909
146.3	43.7591
146.4	43.7272
146.5	43.9134
146.6	43.9744
146.7	43.8816
146.8	44.0675
146.9	44.0356
147	43.9134
147.1	43.9744
147.2	44.0969
147.3	44.0969
147.4	44.2194
147.5	44.1287
147.6	44.1581
147.7	44.1287
147.8	44.19
147.9	44.0969
148	44.0356
148.1	44.0356
148.2	44.1287
148.3	44.0675
148.4	44.0038
148.5	43.9744
148.6	44.0969
148.7	44.1581
148.8	44.0675
148.9	44.1581
149	44.2194
149.1	44.3125
149.2	44.19
149.3	44.2194
149.4	44.2194
149.5	44.3125
149.6	44.2512
149.7	44.3416
149.8	44.4028
149.9	44.3416
150	44.2512
150.1	44.19
150.2	44.2512
150.3	44.2512
150.4	44.19
150.5	44.2803
150.6	44.3125
150.7	44.3125
150.8	44.1581
150.9	44.1581
151	44.0356
151.1	44.0969
151.2	44.1287
151.3	44.0969
151.4	44.0038
151.5	44.0675
151.6	44.0356
151.7	43.9744
151.8	44.0675
151.9	44.1581
152	44.2194
152.1	44.1581
152.2	44.19
152.3	44.1287
152.4	44.1581
152.5	43.9425
152.6	43.9425
152.7	44.0675
152.8	43.9744
152.9	43.9425
153	43.9425
153.1	43.9134
153.2	44.0675
153.3	44.0356
153.4	44.0969
153.5	44.0675
153.6	44.0969
153.7	44.1287
153.8	44.2512
153.9	44.3416
154	44.3125
154.1	44.1287
154.2	44.1287
154.3	44.3416
154.4	44.3125
154.5	44.4028
154.6	44.4028
154.7	44.3416
154.8	44.3416
154.9	44.1581
155	44.1287
155.1	44.3416
155.2	44.3125
155.3	44.4028
155.4	44.3734
155.5	44.4666
155.6	44.4028
155.7	44.4347
155.8	44.4347
155.9	44.4666
156	44.3416
156.1	44.3734
156.2	44.3734
156.3	44.5572
156.4	44.4959
156.5	44.5891
156.6	44.5891
156.7	44.5278
156.8	44.6794
156.9	44.7406
157	44.6503
157.1	44.7406
157.2	44.6794
157.3	44.6794
157.4	44.6503
157.5	44.5572
157.6	44.5278
157.7	44.7406
157.8	44.7116
157.9	44.5572
158	44.6794
158.1	44.6503
158.2	44.6503
158.3	44.8019
158.4	44.7116
158.5	44.7406
158.6	44.9244
158.7	44.7725
158.8	44.7725
158.9	44.8338
159	44.8631
159.1	44.7406
159.2	44.7406
159.3	44.6503
159.4	44.7116
159.5	44.6794
159.6	44.5572
159.7	44.5572
159.8	44.7406
159.9	44.7116
160	44.8631
160.1	44.8338
160.2	44.8019
160.3	44.6794
160.4	44.8338
160.5	44.8338
160.6	44.7725
160.7	44.8019
160.8	45.0175
160.9	45.0175
161	44.9563
161.1	44.8631
161.2	44.895
161.3	44.8019
161.4	44.8338
161.5	44.8631
161.6	44.9244
161.7	44.9853
161.8	45.0175
161.9	44.9563
162	44.9853
162.1	44.9853
162.2	44.9853
162.3	44.7725
162.4	44.8019
162.5	44.7116
162.6	44.6503
162.7	44.6794
162.8	44.8338
162.9	44.8631
163	44.895
163.1	44.8631
163.2	44.7406
163.3	44.8631
163.4	44.8338
163.5	44.895
163.6	44.895
163.7	45.0175
163.8	45.0175
163.9	44.9563
164	44.9244
164.1	44.8019
164.2	44.9853
164.3	45.0175
164.4	45.0466
164.5	44.9563
164.6	45.1103
164.7	45.0466
164.8	44.895
164.9	44.9563
165	44.895
165.1	44.9853
165.2	45.0175
165.3	45.0784
165.4	44.895
165.5	44.8338
165.6	44.8019
165.7	44.8338
165.8	44.8338
165.9	44.7725
166	44.8631
166.1	44.8338
166.2	44.9244
166.3	44.8631
166.4	44.8338
166.5	44.7116
166.6	44.8019
166.7	44.9244
166.8	44.9244
166.9	44.9563
167	44.8631
167.1	44.9563
167.2	44.895
167.3	44.8338
167.4	44.9563
167.5	44.9244
167.6	44.8631
167.7	44.7725
167.8	44.7725
167.9	44.7725
168	44.8631
168.1	44.8338
168.2	44.895
168.3	44.8631
168.4	44.7406
168.5	44.8019
168.6	44.9563
168.7	44.9853
168.8	44.9853
168.9	44.9853
169	45.0175
169.1	44.9853
169.2	45.1103
169.3	45.0466
169.4	45.0175
169.5	45.0784
169.6	44.9244
169.7	44.9244
169.8	45.1103
169.9	45.0466
170	45.0466
170.1	45.1397
170.2	44.9853
170.3	44.9244
170.4	44.9563
170.5	45.0466
170.6	44.9563
170.7	44.9853
170.8	44.9853
170.9	44.9853
171	44.9853
171.1	45.0466
171.2	45.1103
171.3	45.0466
171.4	45.2009
171.5	45.2622
171.6	45.3231
171.7	45.3553
171.8	45.0175
171.9	45.1397
172	45.2622
172.1	45.1716
172.2	45.2941
172.3	45.2622
172.4	45.4456
172.5	45.5069
172.6	45.5387
172.7	45.3844
172.8	45.3844
172.9	45.4456
173	45.4775
173.1	45.5681
173.2	45.6291
173.3	45.6
173.4	45.6291
173.5	45.6903
173.6	45.6903
173.7	45.6903
173.8	45.6584
173.9	45.6903
174	45.7516
174.1	45.6584
174.2	45.7516
174.3	45.8741
174.4	45.8741
174.5	45.8741
174.6	45.8128
174.7	45.7197
174.8	45.7809
174.9	45.7516
175	45.8419
175.1	45.7197
175.2	45.6291
175.3	45.8741
175.4	45.6584
175.5	45.6291
175.6	45.8128
175.7	45.8419
175.8	45.7809
175.9	45.8419
176	45.7516
176.1	45.6291
176.2	45.6
176.3	45.6903
176.4	45.7809
176.5	45.7197
176.6	45.7197
176.7	45.7197
176.8	45.8128
176.9	45.6903
177	45.5387
177.1	45.6291
177.2	45.5387
177.3	45.5387
177.4	45.4162
177.5	45.5681
177.6	45.6
177.7	45.3844
177.8	45.4456
177.9	45.5387
178	45.6
178.1	45.6
178.2	45.6584
178.3	45.6291
178.4	45.6291
178.5	45.6291
178.6	45.6291
178.7	45.6
178.8	45.8419
178.9	45.6903
179	45.7516
179.1	45.9962
179.2	45.8128
179.3	45.9031
179.4	45.9031
179.5	45.6584
179.6	45.7809
179.7	45.7809
179.8	45.7516
179.9	45.7516
180	45.7197
180.1	45.6584
180.2	45.7197
180.3	45.6584
180.4	45.6
180.5	45.6903
180.6	45.7809
180.7	45.935
180.8	45.8741
180.9	45.8741
181	45.9031
181.1	45.8741
181.2	45.9962
181.3	45.935
181.4	45.9962
181.5	45.935
181.6	46.1187
181.7	45.935
181.8	45.9644
181.9	46.0256
182	46.0256
182.1	46.2409
182.2	46.0869
182.3	46.0256
182.4	46.3022
182.5	46.18
182.6	46.3022
182.7	46.2703
182.8	46.3022
182.9	46.1478
183	46.2091
183.1	46.0869
183.2	46.1478
183.3	46.0869
183.4	46.0869
183.5	46.2703
183.6	46.3606
183.7	46.2703
183.8	46.2091
183.9	46.2703
184	46.18
184.1	46.3316
184.2	46.2409
184.3	46.18
184.4	46.2703
184.5	46.2091
184.6	46.3928
184.7	46.3022
184.8	46.2703
184.9	46.4831
185	46.3928
185.1	46.4219
185.2	46.3022
185.3	46.4219
185.4	46.2703
185.5	46.1187
185.6	46.3928
185.7	46.4537
185.8	46.3928
185.9	46.4219
186	46.3316
186.1	46.3022
186.2	46.4831
186.3	46.5762
186.4	46.6375
186.5	46.7572
186.6	46.7572
186.7	46.6666
186.8	46.6959
186.9	46.6375
187	46.5444
187.1	46.5762
187.2	46.6959
187.3	46.5762
187.4	46.6666
187.5	46.6375
187.6	46.6056
187.7	46.6666
187.8	46.5762
187.9	46.6056
188	46.6375
188.1	46.5762
188.2	46.5762
188.3	46.6666
188.4	46.5762
188.5	46.5444
188.6	46.6056
188.7	46.515
188.8	46.6375
188.9	46.6666
189	46.515
189.1	46.5762
189.2	46.4219
189.3	46.6666
189.4	46.6666
189.5	46.5762
189.6	46.6959
189.7	46.8184
189.8	46.7891
189.9	46.7278
190	46.6959
190.1	46.6959
190.2	46.6959
190.3	46.8184
190.4	46.8503
190.5	46.9116
190.6	46.9725
190.7	47.0019
190.8	46.9406
190.9	46.8794
191	46.9725
191.1	46.9725
191.2	46.8184
191.3	46.6375
191.4	46.5444
191.5	46.4831
191.6	46.4219
191.7	46.4537
191.8	46.6666
191.9	46.5762
192	46.6056
192.1	46.6056
192.2	46.5444
192.3	46.7572
192.4	46.6375
192.5	46.7572
192.6	46.5762
192.7	46.5762
192.8	46.6056
192.9	46.6056
193	46.7278
193.1	46.6666
193.2	46.6375
193.3	46.4831
193.4	46.5762
193.5	46.6959
193.6	46.7278
193.7	46.7278
193.8	46.6375
193.9	46.6666
194	46.6056
194.1	46.8184
194.2	46.7278
194.3	46.6959
194.4	46.7278
194.5	46.6375
194.6	46.6666
194.7	46.7278
194.8	46.8503
194.9	46.9116
195	47.0922
195.1	47.0631
195.2	47.1534
195.3	46.8503
195.4	46.8794
195.5	46.9725
195.6	46.9406
195.7	46.9725
195.8	46.9406
195.9	47.0922
196	47.0922
196.1	47.0631
196.2	47.0922
196.3	47.0312
196.4	47.1244
196.5	47.1244
196.6	46.9725
196.7	46.9406
196.8	46.9406
196.9	46.9406
197	46.8794
197.1	46.9725
197.2	47.0019
197.3	46.9406
197.4	47.0631
197.5	47.0922
197.6	47.0631
197.7	47.0631
197.8	47.0312
197.9	47.0019
198	47.0312
198.1	47.0631
198.2	47.0019
198.3	47.0019
198.4	46.9406
198.5	46.9116
198.6	46.9725
198.7	47.0922
198.8	46.8794
198.9	46.9116
199	46.8794
199.1	46.8184
199.2	46.6959
199.3	46.8184
199.4	46.8503
199.5	46.8794
199.6	46.9406
199.7	46.8184
199.8	46.9116
[truncated: 29,948 more rows]

## Sheet: Figure 4b
Figure 4b
Wavelength (nm)	Intensity	Wavelength (nm)	Intensity
344.744	0.00201	940	0.03072
344.961	0.00201	945.956	0.04738
345.178	0.00201	951.906	0.07331
345.394	0	957.849	0.11463
345.611	0.00826	963.785	0.18555
345.828	0.01208	969.714	0.29702
346.044	0.01097	975.636	0.49694
346.261	0.01369	981.552	0.84104
346.478	0.00966	987.462	0.9946
346.694	0.00654	993.365	1
346.911	0.00946	999.261	0.97932
347.128	0.00654	1005.15	0.95476
347.344	0.01228	1011.04	0.88837
347.561	0.0153	1016.91	0.79784
347.777	0.01158	1022.79	0.67776
347.994	0.00956	1028.65	0.53791
348.211	0.015	1034.51	0.39612
348.427	0.0146	1040.37	0.28638
348.644	0.01631	1046.22	0.20975
348.86	0.0143	1052.06	0.15763
349.077	0.00886	1057.9	0.12411
349.293	0.01641	1063.73	0.11239
349.51	0.01077	1069.56	0.0889
349.726	0.00856	1075.38	0.0564
349.943	0.01198	1081.19	0.0321
350.159	0.01289	1087	0.02338
350.376	0.01409	1092.81	0.01437
350.592	0.01329	1098.61	0.01116
350.808	0.01822	1104.4	0.00744
351.025	0.01067	1110.19	0.00815
351.241	0.01289	1115.98	0.00703
351.457	0.0149	1121.76	0.00836
351.674	0.01792	1127.54	0.00183
351.89	0.0142	1133.31	0.00632
352.107	0.00876	1139.08	0.00321
352.323	0.01993	1144.84	0.00408
352.539	0.01269	1150.6	0.00657
352.755	0.01782	1156.35	0.00474
352.972	0.00936	1162.1	0.00515
353.188	0.01591	1167.85	0.00387
353.404	0.01742	1173.59	0.0025
353.62	0.01198	1179.33	0.0028
353.837	0.01258	1185.06	0.00362
354.053	0.01097	1190.79	0.00576
354.269	0.0142	1196.52	0.00066249
354.485	0.0154	1202.24	0.00576
354.701	0.01289	1207.96	0.00295
354.918	0.01641	1213.67	0.00183
355.134	0.01299	1219.39	0.00586
355.35	0.0152	1225.1	0.00321
355.566	0.01299	1230.8	0.00667
355.782	0.00946	1236.5	0.00428
355.998	0.01691	1242.2	0.00239
356.214	0.01218	1247.9	0.00367
356.43	0.0149	1253.59	0.00377
356.646	0.01258	1259.28	0.00571
356.863	0.01319	1264.97	0.00555
357.079	0.01289	1270.65	0.00397
357.295	0.00675	1276.33	0.00647
357.511	0.01148	1282.01	0.00224
357.727	0.01158	1287.69	0.00362
357.943	0.01409	1293.36	0.00871
358.159	0.01208	1299.03	0.00418
358.374	0.02235	1304.7	0.00489
358.59	0.01279	1310.37	0.00739
358.806	0.01329	1316.04	0.00459
359.022	0.01349	1321.7	0.00469
359.238	0.00966	1327.36	0.00632
359.454	0.0142	1333.02	0.00555
359.67	0.0147	1338.67	0.00912
359.886	0.01248	1344.33	0.00713
360.102	0.01319	1349.98	0.00708
360.317	0.01631	1355.64	0.00637
360.533	0.01601	1361.29	0.00616
360.749	0.01883	1366.93	0.00764
360.965	0.0153	1372.58	0.00494
361.181	0.00987	1378.23	0.00571
361.396	0.01258	1383.87	0.00209
361.612	0.0147	1389.52	0.00423
361.828	0.01772	1395.16	0.00336
362.044	0.02074	1400.8	0.00168
362.259	0.01178	1406.44	0.00443
362.475	0.01722	1412.08	0.00321
362.691	0.0156	1417.72	0.00499
362.907	0.0155	1423.36	0.00448
363.122	0.01258	1429	0.00372
363.338	0.01601	1434.63	0.00448
363.554	0.01409	1440.27	0.00194
363.769	0.01329	1445.91	0.00459
363.985	0.01077	1451.54	0.00667
364.2	0.01661	1457.18	0.00413
364.416	0.01168	1462.81	0.00515
364.632	0.01329	1468.45	0.00194
364.847	0.0151	1474.08	0.00326
365.063	0.00966	1479.72	0.0055
365.278	0.0144	1485.35	0.00362
365.494	0.00966	1490.99	0.00525
365.709	0.01309	1496.63	0.00438
365.925	0.01339	1502.26	0.00341
366.14	0.01349	1507.9	0.00535
366.356	0.0155	1513.54	0.00285
366.571	0.01873	1519.17	0.00611
366.787	0.01762	1524.81	0.00377
367.002	0.01077	1530.45	0.00459
367.217	0.01198	1536.09	0.00362
367.433	0.01661	1541.73	0.00392
367.648	0.01238	1547.37	0.00392
367.864	0.00946	1553.02	0.00367
368.079	0.01571	1558.66	0.00489
368.294	0.01309	1564.31	0
368.51	0.01903	1569.95	0.00657
368.725	0.01289	1575.6	0.00494
368.94	0.01138	1581.25	0.00494
369.156	0.0145	1586.9	0.00515
369.371	0.01319	1592.55	0.0028
369.586	0.0152	1598.2	0.00464
369.802	0.01369	1603.86	0.00443
370.017	0.01601	1609.52	0.00912
370.232	0.01188	1615.17	0.01534
370.447	0.01228	1620.84	0.00795
370.662	0.01309	1626.5	0.00357
370.878	0.01389	1632.16	0.00326
371.093	0.01369	1637.83	0.00306
371.308	0.0144	1643.5	0.00596
371.523	0.01379	1649.17	0.00596
371.738	0.02265
371.953	0.01057
372.169	0.01389
372.384	0.01772
372.599	0.01581
372.814	0.00815
373.029	0.01339
373.244	0.01238
373.459	0.01289
373.674	0.0144
373.889	0.00977
374.104	0.01641
374.319	0.00624
374.534	0.01571
374.749	0.01772
374.964	0.01903
375.179	0.01873
375.394	0.01097
375.609	0.01852
375.824	0.01027
376.039	0.0146
376.253	0.01118
376.468	0.01299
376.683	0.01349
376.898	0.01319
377.113	0.01581
377.328	0.01651
377.542	0.0144
377.757	0.01379
377.972	0.01107
378.187	0.00856
378.401	0.00866
378.616	0.0147
378.831	0.01158
379.046	0.01057
379.26	0.01983
379.475	0.0148
379.69	0.0156
379.904	0.01711
380.119	0.01097
380.333	0.01339
380.548	0.01289
380.763	0.0153
380.977	0.01279
381.192	0.01359
381.406	0.0152
381.621	0.0153
381.835	0.01047
382.05	0.01228
382.264	0.01369
382.479	0.0153
382.693	0.0143
382.908	0.01591
383.122	0.01601
383.337	0.01007
383.551	0.0143
383.766	0.0148
383.98	0.01319
384.194	0.01852
384.409	0.0143
384.623	0.01399
384.837	0.00987
385.052	0.0155
385.266	0.01591
385.48	0.01218
385.695	0.0147
385.909	0.00956
386.123	0.01399
386.338	0.01037
386.552	0.01279
386.766	0.01017
386.98	0.01691
387.194	0.01732
387.409	0.01611
387.623	0.01792
387.837	0.01399
388.051	0.01913
388.265	0.01289
388.479	0.00926
388.693	0.01762
388.908	0.01269
389.122	0.01017
389.336	0.01409
389.55	0.01309
389.764	0.01852
389.978	0.01379
390.192	0.00755
390.406	0.0153
390.62	0.01138
390.834	0.01027
391.048	0.01339
391.262	0.01812
391.476	0.01067
391.69	0.01359
391.903	0.01601
392.117	0.0142
392.331	0.01309
392.545	0.01359
392.759	0.01027
392.973	0.0155
393.187	0.01279
393.4	0.00936
393.614	0.0143
393.828	0.01621
394.042	0.01118
394.256	0.01651
394.469	0.01178
394.683	0.0154
394.897	0.0146
395.11	0.01289
395.324	0.0145
395.538	0.00896
395.751	0.01661
395.965	0.01218
396.179	0.01369
396.392	0.0151
396.606	0.01118
396.82	0.01037
397.033	0.0154
397.247	0.01611
397.46	0.02003
397.674	0.01087
397.887	0.01047
398.101	0.0148
398.314	0.01208
398.528	0.02275
398.741	0.0151
398.955	0.01389
399.168	0.01007
399.382	0.0147
399.595	0.01903
399.809	0.01299
400.022	0.01218
400.235	0.01812
400.449	0.01379
400.662	0.02185
400.875	0.01742
401.089	0.0156
401.302	0.01349
401.515	0.01923
401.729	0.01399
401.942	0.0156
402.155	0.00846
402.369	0.01701
402.582	0.0145
402.795	0.00966
403.008	0.01007
403.221	0.01591
403.435	0.01339
403.648	0.0151
403.861	0.0151
404.074	0.01128
404.287	0.0152
404.5	0.01258
404.713	0.01158
404.926	0.01379
405.14	0.01087
405.353	0.01087
405.566	0.02144
405.779	0.00987
405.992	0.01641
406.205	0.0155
406.418	0.01691
406.631	0.01903
406.844	0.01802
407.057	0.02074
407.27	0.01158
407.483	0.01248
407.695	0.0142
407.908	0.01309
408.121	0.015
408.334	0.01148
408.547	0.0145
408.76	0.01701
408.973	0.01138
409.185	0.0144
409.398	0.01681
409.611	0.01148
409.824	0.01218
410.037	0.01963
410.249	0.0149
410.462	0.0155
410.675	0.01359
410.888	0.01319
411.1	0.01752
411.313	0.01711
411.526	0.01138
411.738	0.01631
411.951	0.00987
412.164	0.01238
412.376	0.0156
412.589	0.0154
412.801	0.01218
413.014	0.01681
413.227	0.0151
413.439	0.01893
413.652	0.01722
413.864	0.01762
414.077	0.0143
414.289	0.01118
414.502	0.01228
414.714	0.0145
414.927	0.01188
415.139	0.01319
415.351	0.01409
415.564	0.01319
415.776	0.01168
415.989	0.0146
416.201	0.01309
416.413	0.01168
416.626	0.01007
416.838	0.01389
417.05	0.01097
417.263	0.0156
417.475	0.0143
417.687	0.01409
417.9	0.0152
418.112	0.0142
418.324	0.01409
418.536	0.01218
418.748	0.01269
418.961	0.01168
419.173	0.0142
419.385	0.01188
419.597	0.01621
419.809	0.00775
420.021	0.0145
420.234	0.015
420.446	0.01118
420.658	0.01742
420.87	0.01097
421.082	0.0149
421.294	0.01299
421.506	0.01047
421.718	0.00896
421.93	0.01722
422.142	0.01289
422.354	0.01742
422.566	0.00846
422.778	0.00997
422.99	0.01208
423.202	0.00987
423.414	0.01359
423.626	0.0153
423.837	0.01571
424.049	0.01128
424.261	0.01258
424.473	0.0149
424.685	0.01228
424.897	0.01087
425.108	0.01107
425.32	0.00936
425.532	0.01208
425.744	0.01198
425.956	0.01691
426.167	0.01782
426.379	0.01782
426.591	0.00906
426.802	0.0145
427.014	0.01732
427.226	0.01963
427.437	0.01359
427.649	0.01299
427.861	0.01752
428.072	0.01128
428.284	0.01087
428.495	0.01671
428.707	0.01681
428.919	0.01903
429.13	0.01571
429.342	0.01752
429.553	0.01581
429.765	0.0151
429.976	0.0144
430.188	0.01248
430.399	0.01299
430.611	0.01339
430.822	0.01701
431.033	0.02356
431.245	0.0151
431.456	0.01983
431.668	0.0154
431.879	0.01299
432.09	0.0156
432.302	0.01258
432.513	0.0154
432.724	0.02084
432.936	0.01782
433.147	0.01369
433.358	0.01802
433.569	0.01178
433.781	0.01752
433.992	0.0154
434.203	0.01087
434.414	0.0151
434.625	0.00775
434.837	0.01621
435.048	0.0152
435.259	0.01591
435.47	0.01138
435.681	0.01198
435.892	0.0152
436.103	0.01409
436.314	0.01883
436.526	0.0144
436.737	0.01993
436.948	0.01007
437.159	0.0145
437.37	0.01852
437.581	0.01691
437.792	0.0142
438.003	0.01409
438.214	0.01691
438.424	0.01913
438.635	0.0143
438.846	0.01581
439.057	0.01248
439.268	0.01248
439.479	0.01057
439.69	0.01379
439.901	0.0152
440.111	0.01409
440.322	0.01289
440.533	0.01581
440.744	0.01138
440.955	0.01933
441.165	0.01369
441.376	0.0147
441.587	0.01641
441.798	0.01681
442.008	0.0155
442.219	0.0153
442.43	0.01701
442.64	0.01732
442.851	0.01611
443.062	0.01762
443.272	0.01349
443.483	0.00936
443.693	0.0147
443.904	0.0151
444.115	0.0153
444.325	0.01661
444.536	0.01399
444.746	0.01379
444.957	0.015
445.167	0.01349
445.378	0.0142
445.588	0.01571
445.799	0.0146
446.009	0.01722
446.219	0.01399
446.43	0.01198
446.64	0.01409
446.851	0.01037
447.061	0.0151
447.271	0.01309
447.482	0.0149
447.692	0.0143
447.902	0.01631
448.113	0.01661
448.323	0.01903
448.533	0.01369
448.744	0.01621
448.954	0.01681
449.164	0.01863
449.374	0.01379
449.584	0.01208
449.795	0.01178
450.005	0.01329
450.215	0.01017
450.425	0.0148
450.635	0.01188
450.845	0.0152
451.055	0.01309
451.266	0.02003
451.476	0.01047
451.686	0.01258
451.896	0.0147
452.106	0.01198
452.316	0.01329
452.526	0.01047
452.736	0.015
452.946	0.01037
453.156	0.01067
453.366	0.01329
453.576	0.0151
453.786	0.015
453.995	0.01087
454.205	0.01762
454.415	0.01369
454.625	0.01218
454.835	0.01903
455.045	0.01269
455.255	0.0155
455.464	0.01148
455.674	0.01138
455.884	0.01339
456.094	0.0144
456.304	0.0148
456.513	0.00977
456.723	0.01279
456.933	0.015
457.142	0.01631
457.352	0.0147
457.562	0.01198
457.771	0.01269
457.981	0.01299
458.191	0.02225
458.4	0.01883
458.61	0.00966
458.82	0.01258
459.029	0.0146
459.239	0.00896
459.448	0.01591
459.658	0.01349
459.867	0.01359
460.077	0.0152
460.286	0.0152
460.496	0.00795
460.705	0.01701
460.915	0.01349
461.124	0.01248
461.334	0.01852
461.543	0.0143
461.752	0.0148
461.962	0.01742
462.171	0.01228
462.38	0.01772
462.59	0.01279
462.799	0.0143
463.008	0.0154
463.218	0.01621
463.427	0.01369
463.636	0.01389
463.846	0.01218
464.055	0.01238
464.264	0.0156
464.473	0.02436
464.682	0.01701
464.892	0.01017
465.101	0.0145
465.31	0.0151
465.519	0.01178
465.728	0.0152
465.937	0.01379
466.146	0.01208
466.355	0.01359
466.565	0.015
466.774	0.01691
466.983	0.0144
467.192	0.01107
467.401	0.01852
467.61	0.01661
467.819	0.01953
468.028	0.01349
468.237	0.01399
468.445	0.01651
468.654	0.01842
468.863	0.01943
469.072	0.01883
469.281	0.0155
469.49	0.01269
469.699	0.01067
469.908	0.01399
470.117	0.01933
470.325	0.01238
470.534	0.01963
470.743	0.0142
470.952	0.01571
471.16	0.01571
471.369	0.01651
471.578	0.01369
471.787	0.01037
471.995	0.00926
472.204	0.00906
472.413	0.01732
472.621	0.01913
472.83	0.02074
473.039	0.01711
473.247	0.0154
473.456	0.0147
473.664	0.01198
473.873	0.0154
474.082	0.01359
474.29	0.01339
474.499	0.01339
474.707	0.00826
474.916	0.0154
475.124	0.01047
475.333	0.01299
475.541	0.01399
475.75	0.01842
475.958	0.01581
476.166	0.01691
476.375	0.01359
476.583	0.01651
476.792	0.01107
477	0.01923
477.208	0.01228
477.417	0.01329
477.625	0.01671
477.833	0.01681
478.042	0.01611
478.25	0.01701
478.458	0.01933
478.666	0.01621
478.875	0.0151
479.083	0.01208
479.291	0.01379
479.499	0.02336
479.707	0.01379
479.915	0.0148
480.124	0.02195
480.332	0.01641
480.54	0.01289
480.748	0.0144
480.956	0.01369
481.164	0.01943
481.372	0.01228
481.58	0.01047
481.788	0.00987
481.996	0.00946
482.204	0.01701
482.412	0.01138
482.62	0.02014
482.828	0.01681
483.036	0.01118
483.244	0.01661
483.452	0.01681
483.66	0.01571
483.868	0.0153
484.076	0.01993
484.284	0.01057
484.491	0.01148
484.699	0.01953
484.907	0.01631
485.115	0.01198
485.323	0.01057
485.53	0.01399
485.738	0.01943
485.946	0.01379
486.154	0.01409
486.361	0.01198
486.569	0.01571
486.777	0.01339
486.985	0.0152
487.192	0.01309
487.4	0.0143
487.607	0.01269
487.815	0.01178
488.023	0.0145
488.23	0.01681
488.438	0.01258
488.645	0.01822
488.853	0.01017
489.06	0.01792
489.268	0.0153
489.476	0.01802
489.683	0.01742
489.89	0.01359
490.098	0.01742
490.305	0.01188
490.513	0.01571
490.72	0.01722
490.928	0.01349
491.135	0.0154
491.342	0.015
491.55	0.0145
491.757	0.01671
491.964	0.01158
492.172	0.01822
492.379	0.01641
492.586	0.01993
492.794	0.01742
493.001	0.01611
493.208	0.01339
493.415	0.01349
493.623	0.01802
493.83	0.01339
494.037	0.01591
494.244	0.01601
494.451	0.02165
494.658	0.01671
494.866	0.01601
495.073	0.01641
495.28	0.01269
495.487	0.01329
495.694	0.01621
495.901	0.01309
496.108	0.0151
496.315	0.01359
496.522	0.01631
496.729	0.0146
496.936	0.01621
497.143	0.01661
497.35	0.02054
497.557	0.02205
497.764	0.01681
497.971	0.01802
498.178	0.0148
498.385	0.01611
498.591	0.01571
498.798	0.01128
499.005	0.01832
499.212	0.02537
499.419	0.02376
499.626	0.01651
499.832	0.01611
500.039	0.01842
500.246	0.01631
500.453	0.01329
500.659	0.01913
500.866	0.01631
501.073	0.02215
501.279	0.01762
501.486	0.01913
501.693	0.02044
501.899	0.01339
502.106	0.0147
502.313	0.01188
502.519	0.01359
502.726	0.0153
502.932	0.01883
503.139	0.01883
503.345	0.01802
503.552	0.01591
503.759	0.0145
503.965	0.01772
504.171	0.02436
504.378	0.01571
504.584	0.0156
504.791	0.0151
504.997	0.01289
505.204	0.01903
505.41	0.01651
505.616	0.01289
505.823	0.01581
506.029	0.0153
506.235	0.01681
506.442	0.01671
506.648	0.01369
506.854	0.0154
507.061	0.01389
507.267	0.00826
507.473	0.015
507.679	0.02215
507.886	0.0152
508.092	0.01943
508.298	0.01037
508.504	0.01198
508.71	0.01611
508.917	0.01611
509.123	0.0152
509.329	0.01289
509.535	0.0149
509.741	0.01269
509.947	0.01792
510.153	0.01611
510.359	0.01732
510.565	0.02014
510.771	0.01037
510.977	0.01641
511.183	0.01812
511.389	0.01309
511.595	0.01691
511.801	0.01107
512.007	0.01611
512.213	0.01752
512.419	0.015
512.625	0.01289
512.831	0.01399
513.036	0.01772
513.242	0.01138
513.448	0.01842
513.654	0.01289
513.86	0.01409
514.065	0.0149
514.271	0.0146
514.477	0.01631
514.683	0.00846
514.888	0.00946
515.094	0.01228
515.3	0.01077
515.505	0.0148
515.711	0.0145
515.917	0.0142
516.122	0.01238
516.328	0.01631
516.534	0.0155
516.739	0.0151
516.945	0.01077
517.15	0.01571
517.356	0.01742
517.561	0.01218
517.767	0.01178
517.972	0.01128
518.178	0.01812
518.383	0.01782
518.589	0.0148
518.794	0.01621
519	0.02034
519.205	0.0149
519.411	0.01118
519.616	0.01651
519.821	0.01279
520.027	0.01178
520.232	0.02114
520.437	0.01631
520.643	0.01893
520.848	0.01591
521.053	0.01118
521.259	0.01138
521.464	0.01299
521.669	0.01591
521.874	0.01601
522.079	0.01389
522.285	0.01339
522.49	0.01339
522.695	0.01742
522.9	0.01208
523.105	0.01641
523.31	0.01621
523.515	0.01399
523.721	0.01762
523.926	0.01711
524.131	0.01792
524.336	0.01077
524.541	0.01188
524.746	0.01228
524.951	0.0146
525.156	0.0146
525.361	0.01933
525.566	0.02024
525.771	0.01339
525.976	0.01238
526.181	0.01299
526.385	0.01188
526.59	0.01359
526.795	0.02044
527	0.01349
527.205	0.01399
527.41	0.01299
527.615	0.01349
527.819	0.01248
528.024	0.01842
528.229	0.01571
528.434	0.01681
528.638	0.0154
528.843	0.01168
529.048	0.01087
529.252	0.01973
529.457	0.0147
529.662	0.01399
529.866	0.02034
530.071	0.01369
530.276	0.01812
530.48	0.01722
530.685	0.01329
530.889	0.01399
531.094	0.01651
531.299	0.01832
531.503	0.01812
531.708	0.01611
531.912	0.02114
532.117	0.01087
532.321	0.01762
532.526	0.01792
532.73	0.01349
532.934	0.01722
533.139	0.01349
533.343	0.01611
533.548	0.01077
533.752	0.01258
533.956	0.01228
534.161	0.0144
534.365	0.01873
534.569	0.0143
534.774	0.0156
534.978	0.01339
535.182	0.00886
535.386	0.01963
535.591	0.01802
535.795	0.01711
535.999	0.01842
536.203	0.01409
536.407	0.01772
536.612	0.01208
536.816	0.01963
537.02	0.01732
537.224	0.01711
537.428	0.01571
537.632	0.01732
537.836	0.01349
538.04	0.01571
538.244	0.01601
538.448	0.02034
538.652	0.01571
538.856	0.01762
539.06	0.01369
539.264	0.0153
539.468	0.01641
539.672	0.01792
539.876	0.01651
540.08	0.01349
540.284	0.0147
540.488	0.01409
540.692	0.01681
540.895	0.01711
541.099	0.0156
541.303	0.02044
541.507	0.01691
541.711	0.01269
541.914	0.01399
542.118	0.01691
542.322	0.01651
542.526	0.01691
542.729	0.01118
542.933	0.01369
543.137	0.01248
543.34	0.01732
543.544	0.01389
543.748	0.01611
543.951	0.01571
544.155	0.01389
544.359	0.02295
544.562	0.0154
544.766	0.01128
544.969	0.0145
545.173	0.01701
545.376	0.01047
545.58	0.0156
545.783	0.01691
545.987	0.01631
546.19	0.01057
546.394	0.01248
546.597	0.01409
546.8	0.01269
547.004	0.0156
547.207	0.01802
547.411	0.01168
547.614	0.01369
547.817	0.01802
548.021	0.0147
548.224	0.0153
548.427	0.01812
548.631	0.01248
548.834	0.0153
549.037	0.01097
549.24	0.01228
549.444	0.01369
549.647	0.0149
549.85	0.0149
550.053	0.01359
550.256	0.02024
550.459	0.01832
550.662	0.01228
550.866	0.01329
551.069	0.01349
551.272	0.01722
551.475	0.02084
551.678	0.01077
551.881	0.02154
552.084	0.01359
552.287	0.01973
552.49	0.01107
552.693	0.01691
552.896	0.01279
553.099	0.01631
553.302	0.0153
553.505	0.0142
553.708	0.0143
553.911	0.02014
554.113	0.02185
554.316	0.01148
554.519	0.01279
554.722	0.0142
554.925	0.01832
555.128	0.01218
555.33	0.0146
555.533	0.01571
555.736	0.01822
555.939	0.01601
556.141	0.01299
556.344	0.01138
556.547	0.0145
556.749	0.01399
556.952	0.0145
557.155	0.01762
557.357	0.02205
557.56	0.01852
557.762	0.01289
557.965	0.0143
558.168	0.01208
558.37	0.01893
558.573	0.0153
558.775	0.01852
558.978	0.01359
559.18	0.0145
559.383	0.01732
559.585	0.01309
559.788	0.01611
559.99	0.01027
560.193	0.01732
560.395	0.01993
560.597	0.00936
560.8	0.0153
561.002	0.01641
561.204	0.01671
561.407	0.02024
561.609	0.0156
561.811	0.01852
562.014	0.01168
562.216	0.0152
562.418	0.015
562.62	0.01369
562.823	0.01893
563.025	0.01671
563.227	0.01248
563.429	0.01641
563.631	0.01893
563.833	0.01208
564.036	0.01138
564.238	0.01651
564.44	0.01873
564.642	0.02114
564.844	0.01671
565.046	0.0144
565.248	0.01611
565.45	0.01299
565.652	0.0144
565.854	0.015
566.056	0.01369
566.258	0.0155
566.46	0.01339
566.662	0.01691
566.864	0.01903
567.066	0.0153
567.268	0.01681
567.47	0.01722
567.671	0.01409
567.873	0.01118
568.075	0.01591
568.277	0.01852
568.479	0.01832
568.68	0.00966
568.882	0.0155
569.084	0.0152
569.286	0.01389
569.487	0.01178
569.689	0.01228
569.891	0.01641
570.093	0.01329
570.294	0.01701
570.496	0.01379
570.697	0.02024
570.899	0.01409
571.101	0.01369
571.302	0.01923
571.504	0.0142
571.705	0.01883
571.907	0.01913
572.108	0.01128
572.31	0.01611
572.511	0.015
572.713	0.01611
572.914	0.01178
573.116	0.01711
573.317	0.01953
573.519	0.02265
573.72	0.01027
573.921	0.0156
574.123	0.02144
574.324	0.01661
574.526	0.01742
574.727	0.01399
574.928	0.01148
575.129	0.015
575.331	0.01661
575.532	0.01903
575.733	0.01671
575.934	0.015
576.136	0.02003
576.337	0.015
576.538	0.01339
576.739	0.01963
576.94	0.01601
577.142	0.0149
577.343	0.0142
577.544	0.01802
577.745	0.01671
577.946	0.01651
578.147	0.01087
578.348	0.01178
578.549	0.01933
578.75	0.01722
578.951	0.01349
579.152	0.01711
579.353	0.01681
579.554	0.01691
579.755	0.0151
579.956	0.01722
580.157	0.01601
580.358	0.01128
580.559	0.01711
580.759	0.01399
580.96	0.01369
581.161	0.01007
581.362	0.0155
581.563	0.01943
581.764	0.01591
581.964	0.01369
582.165	0.01631
582.366	0.01379
582.567	0.01842
582.767	0.01722
582.968	0.02054
583.169	0.0152
583.369	0.01118
583.57	0.0143
583.771	0.01772
583.971	0.01792
584.172	0.0149
584.372	0.01248
584.573	0.02003
584.774	0.01832
584.974	0.0146
585.175	0.01208
585.375	0.01168
585.576	0.0155
585.776	0.01742
585.977	0.01581
586.177	0.0143
586.377	0.01631
586.578	0.01238
586.778	0.01279
586.979	0.0148
587.179	0.01983
587.379	0.01742
587.58	0.01208
587.78	0.0149
587.98	0.01752
588.181	0.01641
588.381	0.00977
588.581	0.02074
588.781	0.01732
588.982	0.01097
589.182	0.0155
589.382	0.01621
589.582	0.01722
589.782	0.02074
589.983	0.01762
590.183	0.0146
590.383	0.01138
590.583	0.01329
590.783	0.02165
590.983	0.01913
591.183	0.01661
591.383	0.0146
591.583	0.01389
591.783	0.01993
591.983	0.01399
592.183	0.01379
592.383	0.01118
592.583	0.01641
592.783	0.01299
592.983	0.0149
593.183	0.01722
593.383	0.01772
593.583	0.02094
593.783	0.01701
593.982	0.00987
594.182	0.01732
594.382	0.01752
594.582	0.01631
594.782	0.0144
594.981	0.01802
595.181	0.0147
595.381	0.01399
595.581	0.02104
595.78	0.01188
595.98	0.01691
596.18	0.01037
596.379	0.02034
596.579	0.01319
596.779	0.01742
596.978	0.01329
597.178	0.01409
597.378	0.0156
597.577	0.01208
597.777	0.02024
597.976	0.01691
598.176	0.01953
598.375	0.01389
598.575	0.01812
598.774	0.0148
598.974	0.02376
599.173	0.01238
599.372	0.015
599.572	0.01329
599.771	0.01812
599.971	0.0143
600.17	0.0149
600.369	0.01963
600.569	0.01107
600.768	0.01691
600.967	0.01158
601.167	0.01752
601.366	0.01671
601.565	0.01641
601.764	0.0151
601.964	0.01611
602.163	0.01299
602.362	0.0148
602.561	0.01832
602.76	0.0156
602.96	0.0149
603.159	0.0146
603.358	0.01711
603.557	0.01601
603.756	0.01309
603.955	0.02134
604.154	0.01319
604.353	0.0156
604.552	0.0145
604.751	0.0144
604.95	0.01893
605.149	0.01933
605.348	0.01852
605.547	0.01611
605.746	0.01349
605.945	0.01571
606.144	0.01611
606.343	0.01993
606.541	0.01953
606.74	0.0142
606.939	0.01631
607.138	0.01389
607.337	0.01359
607.536	0.01842
607.734	0.01983
607.933	0.01399
608.132	0.01923
608.331	0.01389
608.529	0.01409
608.728	0.015
608.927	0.01208
609.125	0.01087
609.324	0.0152
609.523	0.01248
609.721	0.0144
609.92	0.01611
610.118	0.01309
610.317	0.0153
610.515	0.01289
610.714	0.01571
610.913	0.01671
611.111	0.01742
611.31	0.01611
611.508	0.01933
611.706	0.01309
611.905	0.01218
612.103	0.01601
612.302	0.02134
612.5	0.01087
612.699	0.01722
612.897	0.01279
613.095	0.01993
613.294	0.01389
613.492	0.01289
613.69	0.01671
613.888	0.01409
614.087	0.01883
614.285	0.01158
614.483	0.01711
614.681	0.0148
614.88	0.0145
615.078	0.0143
615.276	0.02678
615.474	0.01782
615.672	0.01409
615.87	0.0143
616.069	0.02245
616.267	0.01218
616.465	0.01399
616.663	0.01631
616.861	0.01299
617.059	0.01812
617.257	0.0156
617.455	0.01027
617.653	0.00936
617.851	0.0144
618.049	0.01691
618.247	0.0147
618.445	0.02165
618.643	0.0142
618.84	0.01269
619.038	0.01087
619.236	0.01722
619.434	0.02054
619.632	0.02064
619.83	0.015
620.027	0.01832
620.225	0.01852
620.423	0.0151
620.621	0.01178
620.819	0.01178
621.016	0.01661
621.214	0.01128
621.412	0.01198
621.609	0.01782
621.807	0.01279
622.005	0.0142
622.202	0.01128
622.4	0.02275
622.597	0.0148
622.795	0.0153
622.993	0.01218
623.19	0.02255
623.388	0.01319
623.585	0.01349
623.783	0.01107
623.98	0.015
624.178	0.01671
624.375	0.0143
624.572	0.01903
624.77	0.01118
624.967	0.01037
625.165	0.0154
625.362	0.01641
625.559	0.02024
625.757	0.01913
625.954	0.01409
626.151	0.00997
626.349	0.0147
626.546	0.01863
626.743	0.0142
626.94	0.0147
627.138	0.01732
627.335	0.01359
627.532	0.01681
627.729	0.01118
627.926	0.01883
628.124	0.0143
628.321	0.0143
628.518	0.01691
628.715	0.01289
628.912	0.0149
629.109	0.01339
629.306	0.01983
629.503	0.01852
629.7	0.01812
629.897	0.02114
630.094	0.0144
630.291	0.01722
630.488	0.0151
630.685	0.0149
630.882	0.0142
631.079	0.0155
631.276	0.01691
631.473	0.01097
631.669	0.01671
631.866	0.02185
632.063	0.01963
632.26	0.01691
632.457	0.01339
632.653	0.01339
632.85	0.01198
633.047	0.01711
633.244	0.01389
633.44	0.015
633.637	0.0142
633.834	0.02215
634.031	0.01178
634.227	0.0144
634.424	0.01279
634.62	0.0156
634.817	0.01571
635.014	0.01641
635.21	0.00785
635.407	0.0153
635.603	0.01651
635.8	0.01409
635.996	0.01893
636.193	0.01379
636.389	0.01188
636.586	0.01711
636.782	0.01732
636.979	0.01107
637.175	0.01319
637.371	0.01359
637.568	0.01842
637.764	0.0151
637.961	0.01158
638.157	0.01752
638.353	0.01611
638.549	0.0151
638.746	0.0152
638.942	0.01269
639.138	0.0156
639.335	0.01691
639.531	0.0146
639.727	0.01611
639.923	0.01037
640.119	0.01591
640.315	0.01691
640.512	0.01863
640.708	0.00987
640.904	0.00946
641.1	0.01943
641.296	0.01289
641.492	0.01138
641.688	0.01601
641.884	0.01178
642.08	0.02024
642.276	0.02134
642.472	0.01983
642.668	0.01188
642.864	0.01701
643.06	0.01097
643.256	0.01671
643.452	0.01379
643.648	0.01158
643.844	0.01722
644.039	0.01601
644.235	0.00956
644.431	0.01722
644.627	0.01732
644.823	0.01631
645.018	0.01611
645.214	0.0143
645.41	0.01329
645.606	0.01671
645.801	0.01319
645.997	0.0155
646.193	0.01299
646.388	0.01369
646.584	0.01963
646.78	0.01409
646.975	0.01279
647.171	0.01822
647.366	0.01248
647.562	0.0145
647.758	0.01691
647.953	0.0155
648.149	0.0142
648.344	0.0147
648.54	0.01047
648.735	0.01852
648.93	0.0148
649.126	0.01258
649.321	0.0148
649.517	0.01389
649.712	0.01389
649.907	0.01188
650.103	0.01742
650.298	0.0147
650.493	0.02044
650.689	0.0144
650.884	0.01339
651.079	0.01581
651.275	0.01319
651.47	0.01188
651.665	0.01571
651.86	0.01399
652.055	0.0146
652.251	0.0143
652.446	0.01258
652.641	0.01671
652.836	0.01188
653.031	0.01017
653.226	0.01943
653.421	0.01701
653.616	0.01963
653.811	0.01097
654.006	0.01641
654.201	0.01258
654.396	0.01883
654.591	0.01409
654.786	0.00977
654.981	0.01027
655.176	0.0144
655.371	0.0155
655.566	0.01208
655.761	0.0156
655.956	0.01339
656.151	0.0149
656.346	0.01641
656.54	0.01148
656.735	0.02114
656.93	0.00956
657.125	0.01933
657.319	0.01732
657.514	0.01279
657.709	0.01238
657.904	0.01067
658.098	0.00765
658.293	0.01349
658.488	0.0155
658.682	0.01269
658.877	0.01198
659.072	0.01289
659.266	0.01379
659.461	0.01399
659.655	0.0156
659.85	0.01188
660.044	0.0145
660.239	0.01279
660.433	0.01289
660.628	0.01329
660.822	0.01359
661.017	0.01269
661.211	0.01691
661.406	0.01591
661.6	0.00826
661.794	0.01409
661.989	0.01641
662.183	0.01148
662.377	0.01359
662.572	0.01339
662.766	0.01651
662.96	0.01389
663.155	0.01943
663.349	0.00624
663.543	0.0148
663.737	0.01611
663.931	0.01681
664.126	0.00997
664.32	0.01158
664.514	0.0149
664.708	0.01631
664.902	0.01852
665.096	0.02134
665.29	0.01309
665.484	0.01571
665.679	0.01701
665.873	0.01168
666.067	0.01893
666.261	0.01379
666.455	0.01651
666.649	0.02205
666.842	0.01067
667.036	0.01269
667.23	0.01178
667.424	0.01208
667.618	0.01913
667.812	0.01017
668.006	0.0146
668.2	0.0146
668.394	0.01248
668.587	0.0156
668.781	0.01359
668.975	0.00695
669.169	0.01681
669.362	0.0153
669.556	0.01973
669.75	0.01369
669.944	0.01379
670.137	0.0155
670.331	0.01852
670.525	0.01691
670.718	0.01409
670.912	0.0152
671.105	0.0144
671.299	0.01873
671.493	0.00987
671.686	0.01309
671.88	0.01248
672.073	0.0149
672.267	0.00856
672.46	0.00997
672.654	0.0146
672.847	0.01107
673.04	0.01752
673.234	0.01782
673.427	0.0153
673.621	0.01118
673.814	0.01782
674.007	0.00836
674.201	0.01581
674.394	0.0143
674.587	0.01651
674.781	0.0154
674.974	0.01309
675.167	0.02165
675.36	0.0144
675.554	0.0155
675.747	0.01299
675.94	0.01057
676.133	0.01631
676.326	0.01148
676.519	0.0144
676.713	0.0152
676.906	0.01379
677.099	0.01198
677.292	0.01339
677.485	0.01409
677.678	0.01349
677.871	0.015
678.064	0.01732
678.257	0.01359
678.45	0.0147
678.643	0.01198
678.836	0.0144
679.029	0.01772
679.222	0.02094
679.414	0.01641
679.607	0.0147
679.8	0.01128
679.993	0.01309
680.186	0.01711
680.379	0.0149
680.571	0.01158
680.764	0.01913
680.957	0.01218
681.15	0.0144
681.342	0.0145
681.535	0.01671
681.728	0.01339
681.921	0.01742
682.113	0.01812
682.306	0.0145
682.498	0.01742
682.691	0.01722
682.884	0.0144
683.076	0.0145
683.269	0.0151
683.461	0.01681
683.654	0.01571
683.846	0.01832
684.039	0.01691
684.231	0.01822
684.424	0.0145
684.616	0.01852
684.809	0.02024
685.001	0.02215
685.193	0.01863
685.386	0.01691
685.578	0.0147
685.771	0.02205
685.963	0.02235
686.155	0.02185
686.347	0.01711
686.54	0.02426
686.732	0.01732
686.924	0.02406
687.116	0.0152
687.309	0.02507
687.501	0.02064
687.693	0.02014
687.885	0.02456
688.077	0.01651
688.27	0.02124
688.462	0.01782
688.654	0.02436
688.846	0.02014
689.038	0.02295
689.23	0.02175
689.422	0.02024
689.614	0.01943
689.806	0.02074
689.998	0.01953
690.19	0.02114
690.382	0.02205
690.574	0.02064
690.766	0.02487
690.958	0.02185
691.149	0.01943
691.341	0.02356
691.533	0.02547
691.725	0.02356
691.917	0.02366
692.109	0.02185
692.3	0.02507
692.492	0.02769
692.684	0.02668
692.876	0.0304
693.067	0.01762
693.259	0.02869
693.451	0.02678
693.642	0.02185
693.834	0.02789
694.026	0.02678
694.217	0.02567
694.409	0.02285
694.6	0.02708
694.792	0.02446
694.984	0.02346
695.175	0.01711
695.367	0.02738
695.558	0.01863
695.75	0.02618
695.941	0.02366
696.132	0.02305
696.324	0.02456
696.515	0.02688
696.707	0.02497
696.898	0.02175
697.089	0.02809
697.281	0.02376
697.472	0.02497
697.663	0.02497
697.855	0.02638
698.046	0.02658
698.237	0.02537
698.429	0.02799
698.62	0.02195
698.811	0.02124
699.002	0.02215
699.193	0.0304
699.384	0.02688
699.576	0.02165
699.767	0.02537
699.958	0.02517
700.149	0.01842
700.34	0.02698
700.531	0.02134
700.722	0.02456
700.913	0.02225
701.104	0.01571
701.295	0.02537
701.486	0.01651
701.677	0.01852
701.868	0.02809
702.059	0.02678
702.25	0.02456
702.441	0.02497
702.632	0.02255
702.823	0.01832
703.013	0.02044
703.204	0.01873
703.395	0.01973
703.586	0.01973
703.777	0.02165
703.967	0.01752
704.158	0.02024
704.349	0.02255
704.54	0.02094
704.73	0.02034
704.921	0.0152
705.112	0.01983
705.302	0.01611
705.493	0.01409
705.683	0.01863
705.874	0.01047
706.065	0.01601
706.255	0.02074
706.446	0.01651
706.636	0.0156
706.827	0.01752
707.017	0.01792
707.208	0.01118
707.398	0.01993
707.589	0.01913
707.779	0.01601
707.969	0.0142
708.16	0.01873
708.35	0.01983
708.541	0.01641
708.731	0.0151
708.921	0.01601
709.112	0.0148
709.302	0.01621
709.492	0.01752
709.682	0.01681
709.873	0.01611
710.063	0.01409
710.253	0.0144
710.443	0.01641
710.633	0.00926
710.824	0.01289
711.014	0.01651
711.204	0.01953
711.394	0.01973
711.584	0.01772
711.774	0.01571
711.964	0.01691
712.154	0.02044
712.344	0.01289
712.534	0.01832
712.724	0.01309
712.914	0.01651
713.104	0.01631
713.294	0.01651
713.484	0.01722
713.674	0.01863
713.864	0.01772
714.054	0.01258
714.243	0.01228
714.433	0.02336
714.623	0.01923
714.813	0.01369
715.003	0.0148
715.192	0.02084
715.382	0.01309
715.572	0.01289
715.762	0.01289
715.951	0.01752
716.141	0.01571
716.331	0.0144
716.52	0.01248
716.71	0.01832
716.9	0.0154
717.089	0.01208
717.279	0.01369
717.468	0.01349
717.658	0.01399
717.847	0.00755
718.037	0.01329
718.226	0.0143
718.416	0.0148
718.605	0.01812
718.795	0.00946
718.984	0.01349
719.174	0.01238
719.363	0.01289
719.552	0.0151
719.742	0.01842
719.931	0.01601
720.12	0.01691
720.31	0.0153
720.499	0.01279
720.688	0.01228
720.878	0.01953
721.067	0.01389
721.256	0.0149
721.445	0.01228
721.635	0.0148
721.824	0.01842
722.013	0.01883
722.202	0.01389
722.391	0.01822
722.58	0.01248
722.769	0.01208
722.958	0.01289
723.147	0.02104
723.336	0.01681
723.525	0.01389
723.714	0.01409
723.903	0.01571
724.092	0.00916
724.281	0.02074
724.47	0.01399
724.659	0.01289
724.848	0.0155
725.037	0.01107
725.226	0.01661
725.415	0.01269
725.604	0.01329
725.792	0.01782
725.981	0.02124
726.17	0.015
726.359	0.01138
726.548	0.0155
726.736	0.01802
726.925	0.01913
727.114	0.01218
727.302	0.0146
727.491	0.01279
727.68	0.01228
727.868	0.0142
728.057	0.0156
728.245	0.01379
728.434	0.01792
728.623	0.01399
728.811	0.01802
729	0.0153
729.188	0.00936
729.377	0.0142
729.565	0.01651
729.754	0.00826
729.942	0.01732
730.13	0.01218
730.319	0.00977
730.507	0.01571
730.696	0.015
730.884	0.01067
731.072	0.01118
731.261	0.01399
731.449	0.01631
731.637	0.01057
731.826	0.01681
732.014	0.01651
732.202	0.01852
732.39	0.01762
732.578	0.0148
732.767	0.01409
732.955	0.0155
733.143	0.01188
733.331	0.01711
733.519	0.01188
733.707	0.01289
733.895	0.0148
734.083	0.0142
734.272	0.01782
734.46	0.01399
734.648	0.02094
734.836	0.0149
735.024	0.01077
735.211	0.01883
735.399	0.01389
735.587	0.01369
735.775	0.0143
735.963	0.00926
736.151	0.01389
736.339	0.01258
736.527	0.00886
736.715	0.01802
736.902	0.01732
737.09	0.0154
737.278	0.01581
737.466	0.01671
737.653	0.01409
737.841	0.0151
738.029	0.01379
738.217	0.01279
738.404	0.01742
738.592	0.01128
738.78	0.01138
738.967	0.01379
739.155	0.01611
739.342	0.01842
739.53	0.01349
739.717	0.0152
739.905	0.01621
740.092	0.01349
740.28	0.01631
740.467	0.0148
740.655	0.01651
740.842	0.01661
741.03	0.01299
741.217	0.01782
741.405	0.01067
741.592	0.0143
741.779	0.01299
741.967	0.01118
742.154	0.01762
742.341	0.01722
742.529	0.01681
742.716	0.0154
742.903	0.01309
743.09	0.0145
743.278	0.01571
743.465	0.00866
743.652	0.0152
743.839	0.00675
744.026	0.0147
744.213	0.01812
744.401	0.01218
744.588	0.01752
744.775	0.01309
744.962	0.0152
745.149	0.01993
745.336	0.0146
745.523	0.01319
745.71	0.0156
745.897	0.01369
746.084	0.01258
746.271	0.01299
746.458	0.0155
746.645	0.02054
746.832	0.0143
747.018	0.02064
747.205	0.02003
747.392	0.01661
747.579	0.0153
747.766	0.00997
747.953	0.01037
748.139	0.0149
748.326	0.01641
748.513	0.01349
748.7	0.01691
748.886	0.01832
749.073	0.0151
[truncated: 1,082 more rows]

## Sheet: Figure 4c
Figure 4c
Time (ms)	Intensity
0.0007488	0.01571
0.0015	0.01611
0.00225	0.02358
0.003	0.02374
0.00374	0.02482
0.00449	0.02216
0.00524	0.02247
0.00599	0.05613
0.00674	0.04295
0.00749	0.05978
0.00824	0.07274
0.00899	0.084
0.00973	0.08119
0.01048	0.11682
0.01123	0.1075
0.01198	0.1284
0.01273	0.14275
0.01348	0.16015
0.01423	0.18126
0.01498	0.18817
0.01572	0.20467
0.01647	0.22275
0.01722	0.23403
0.01797	0.23768
0.01872	0.24961
0.01947	0.27543
0.02022	0.30705
0.02097	0.29915
0.02172	0.32971
0.02246	0.34234
0.02321	0.35957
0.02396	0.41234
0.02471	0.44771
0.02546	0.44021
0.02621	0.46635
0.02696	0.46856
0.02771	0.50537
0.02845	0.5103
0.0292	0.52605
0.02995	0.54434
0.0307	0.55883
0.03145	0.58186
0.0322	0.5516
0.03295	0.62412
0.0337	0.62627
0.03444	0.62751
0.03519	0.62879
0.03594	0.63799
0.03669	0.6686
0.03744	0.66752
0.03819	0.70955
0.03894	0.67078
0.03969	0.73017
0.04044	0.71184
0.04118	0.75252
0.04193	0.70273
0.04268	0.75613
0.04343	0.74774
0.04418	0.75985
0.04493	0.74538
0.04568	0.77621
0.04643	0.79448
0.04717	0.78183
0.04792	0.82198
0.04867	0.82826
0.04942	0.82349
0.05017	0.86088
0.05092	0.81506
0.05167	0.80636
0.05242	0.88543
0.05316	0.81551
0.05391	0.83359
0.05466	0.85531
0.05541	0.88177
0.05616	0.88905
0.05691	0.87615
0.05766	0.88537
0.05841	0.89203
0.05916	0.87735
0.0599	0.86896
0.06065	0.90289
0.0614	0.8886
0.06215	0.87493
0.0629	0.89874
0.06365	0.89675
0.0644	0.90231
0.06515	0.93334
0.06589	0.92065
0.06664	0.90887
0.06739	0.9101
0.06814	0.90954
0.06889	0.93933
0.06964	0.95925
0.07039	0.92553
0.07114	0.93753
0.07188	0.94357
0.07263	0.91899
0.07338	0.96706
0.07413	0.93809
0.07488	0.99121
0.07563	0.92522
0.07638	0.95623
0.07713	0.94197
0.07788	0.96738
0.07862	0.95025
0.07937	0.9541
0.08012	0.93493
0.08087	0.98774
0.08162	0.93862
0.08237	0.93478
0.08312	0.99014
0.08387	0.96951
0.08461	0.94869
0.08536	0.97442
0.08611	0.95995
0.08686	0.97862
0.08761	0.98367
0.08836	0.98395
0.08911	0.99361
0.08986	0.96008
0.0906	0.99575
0.09135	0.99142
0.0921	0.96874
0.09285	0.99718
0.0936	0.94886
0.09435	0.95869
0.0951	0.99961
0.09585	0.95432
0.0966	0.96684
0.09734	0.96959
0.09809	0.96268
0.09884	0.98957
0.09959	0.94417
0.10034	0.97775
0.10109	0.98938
0.10184	1
0.10259	0.98209
0.10333	0.97081
0.10408	0.97622
0.10483	0.98164
0.10558	0.95635
0.10633	0.9451
0.10708	0.98673
0.10783	0.97448
0.10858	0.96799
0.10932	0.9903
0.11007	0.96699
0.11082	0.9898
0.11157	0.97548
0.11232	0.9674
0.11307	0.95118
0.11382	0.97188
0.11457	0.9421
0.11532	0.94625
0.11606	0.93998
0.11681	0.96138
0.11756	0.98357
0.11831	0.9743
0.11906	0.97346
0.11981	0.95933
0.12056	0.987
0.12131	0.98801
0.12205	0.9382
0.1228	0.93724
0.12355	0.96398
0.1243	0.93368
0.12505	0.96897
0.1258	0.95812
0.12655	0.94947
0.1273	0.95141
0.12804	0.92717
0.12879	0.97227
0.12954	0.95942
0.13029	0.90187
0.13104	0.96566
0.13179	0.94241
0.13254	0.95911
0.13329	0.95008
0.13404	0.96509
0.13478	0.96095
0.13553	0.965
0.13628	0.95424
0.13703	0.94126
0.13778	0.96278
0.13853	0.93921
0.13928	0.95753
0.14003	0.92165
0.14077	0.93152
0.14152	0.92067
0.14227	0.91801
0.14302	0.92984
0.14377	0.91972
0.14452	0.91229
0.14527	0.91802
0.14602	0.94116
0.14676	0.90596
0.14751	0.93726
0.14826	0.93199
0.14901	0.9161
0.14976	0.91845
0.15051	0.91622
0.15126	0.91246
0.15201	0.92511
0.15276	0.94368
0.1535	0.88877
0.15425	0.91784
0.155	0.92278
0.15575	0.90938
0.1565	0.95667
0.15725	0.88686
0.158	0.92156
0.15875	0.91365
0.15949	0.88109
0.16024	0.93433
0.16099	0.91045
0.16174	0.90112
0.16249	0.88063
0.16324	0.8732
0.16399	0.86269
0.16474	0.85888
0.16548	0.87202
0.16623	0.91002
0.16698	0.89
0.16773	0.87646
0.16848	0.89832
0.16923	0.86115
0.16998	0.86584
0.17073	0.85722
0.17148	0.87812
0.17222	0.89364
0.17297	0.8778
0.17372	0.8964
0.17447	0.87211
0.17522	0.85832
0.17597	0.84125
0.17672	0.88859
0.17747	0.8534
0.17821	0.86657
0.17896	0.84941
0.17971	0.88023
0.18046	0.85143
0.18121	0.82851
0.18196	0.82951
0.18271	0.86263
0.18346	0.82381
0.1842	0.8323
0.18495	0.85509
0.1857	0.81758
0.18645	0.85423
0.1872	0.8425
0.18795	0.82985
0.1887	0.82537
0.18945	0.81716
0.1902	0.84096
0.19094	0.8407
0.19169	0.81036
0.19244	0.82057
0.19319	0.79149
0.19394	0.82709
0.19469	0.82264
0.19544	0.83993
0.19619	0.80592
0.19693	0.78694
0.19768	0.83881
0.19843	0.82661
0.19918	0.82316
0.19993	0.79145
0.20068	0.79054
0.20143	0.8181
0.20218	0.81076
0.20292	0.79882
0.20367	0.8063
0.20442	0.80256
0.20517	0.8279
0.20592	0.79826
0.20667	0.81288
0.20742	0.76421
0.20817	0.78373
0.20892	0.77354
0.20966	0.79869
0.21041	0.82034
0.21116	0.75741
0.21191	0.76684
0.21266	0.78838
0.21341	0.76578
0.21416	0.76374
0.21491	0.76552
0.21565	0.7946
0.2164	0.80654
0.21715	0.75998
0.2179	0.76903
0.21865	0.76121
0.2194	0.73747
0.22015	0.76499
0.2209	0.73988
0.22164	0.75673
0.22239	0.77176
0.22314	0.75948
0.22389	0.77139
0.22464	0.75764
0.22539	0.74249
0.22614	0.73696
0.22689	0.73848
0.22764	0.74708
0.22838	0.71235
0.22913	0.75188
0.22988	0.73434
0.23063	0.72934
0.23138	0.7328
0.23213	0.72827
0.23288	0.72658
0.23363	0.72943
0.23437	0.72877
0.23512	0.72918
0.23587	0.74146
0.23662	0.73158
0.23737	0.71169
0.23812	0.74808
0.23887	0.71592
0.23962	0.71901
0.24036	0.70738
0.24111	0.69415
0.24186	0.71383
0.24261	0.73859
0.24336	0.72158
0.24411	0.67747
0.24486	0.7275
0.24561	0.678
0.24636	0.71817
0.2471	0.69174
0.24785	0.69297
0.2486	0.70863
0.24935	0.67619
0.2501	0.68742
0.25085	0.67248
0.2516	0.68233
0.25235	0.67718
0.25309	0.68908
0.25384	0.67849
0.25459	0.69526
0.25534	0.7069
0.25609	0.68477
0.25684	0.67974
0.25759	0.67022
0.25834	0.66889
0.25909	0.68514
0.25983	0.67387
0.26058	0.67282
0.26133	0.65763
0.26208	0.68902
0.26283	0.68021
0.26358	0.63939
0.26433	0.6588
0.26508	0.6795
0.26582	0.62413
0.26657	0.64001
0.26732	0.62649
0.26807	0.64318
0.26882	0.64716
0.26957	0.64724
0.27032	0.65807
0.27107	0.63144
0.27181	0.64432
0.27256	0.63604
0.27331	0.60722
0.27406	0.61934
0.27481	0.63906
0.27556	0.6107
0.27631	0.63524
0.27706	0.62426
0.27781	0.63861
0.27855	0.6237
0.2793	0.62154
0.28005	0.62835
0.2808	0.60841
0.28155	0.61761
0.2823	0.59778
0.28305	0.59765
0.2838	0.61356
0.28454	0.59659
0.28529	0.62069
0.28604	0.63496
0.28679	0.63436
0.28754	0.6177
0.28829	0.5719
0.28904	0.59915
0.28979	0.61202
0.29053	0.5913
0.29128	0.57184
0.29203	0.60724
0.29278	0.60102
0.29353	0.60915
0.29428	0.6107
0.29503	0.60219
0.29578	0.59817
0.29653	0.59505
0.29727	0.58653
0.29802	0.59325
0.29877	0.6246
0.29952	0.59042
0.30027	0.55398
0.30102	0.58244
0.30177	0.57153
0.30252	0.56952
0.30326	0.55865
0.30401	0.56845
0.30476	0.54345
0.30551	0.58698
0.30626	0.58379
0.30701	0.56303
0.30776	0.55802
0.30851	0.58628
0.30925	0.56834
0.31	0.5884
0.31075	0.57215
0.3115	0.56605
0.31225	0.5474
0.313	0.55267
0.31375	0.55909
0.3145	0.55878
0.31525	0.54421
0.31599	0.5586
0.31674	0.5732
0.31749	0.54362
0.31824	0.56976
0.31899	0.54862
0.31974	0.56011
0.32049	0.53975
0.32124	0.55265
0.32198	0.5324
0.32273	0.50986
0.32348	0.55509
0.32423	0.55072
0.32498	0.51029
0.32573	0.52887
0.32648	0.5059
0.32723	0.5364
0.32797	0.52677
0.32872	0.52132
0.32947	0.53098
0.33022	0.49598
0.33097	0.52552
0.33172	0.51561
0.33247	0.51651
0.33322	0.52789
0.33397	0.48114
0.33471	0.50937
0.33546	0.5144
0.33621	0.51225
0.33696	0.51709
0.33771	0.53378
0.33846	0.49497
0.33921	0.50091
0.33996	0.50051
0.3407	0.51032
0.34145	0.52728
0.3422	0.49784
0.34295	0.51817
0.3437	0.47632
0.34445	0.51617
0.3452	0.5182
0.34595	0.4888
0.34669	0.50004
0.34744	0.48824
0.34819	0.50691
0.34894	0.46514
0.34969	0.49213
0.35044	0.49732
0.35119	0.46862
0.35194	0.48682
0.35269	0.47315
0.35343	0.49182
0.35418	0.46269
0.35493	0.48483
0.35568	0.46562
0.35643	0.48054
0.35718	0.46878
0.35793	0.48015
0.35868	0.43992
0.35942	0.46328
0.36017	0.46469
0.36092	0.49206
0.36167	0.46211
0.36242	0.47361
0.36317	0.49719
0.36392	0.4762
0.36467	0.44729
0.36541	0.48331
0.36616	0.45375
0.36691	0.48501
0.36766	0.44716
0.36841	0.46322
0.36916	0.44805
0.36991	0.45477
0.37066	0.46106
0.37141	0.45314
0.37215	0.46053
0.3729	0.46215
0.37365	0.4651
0.3744	0.46736
0.37515	0.46408
0.3759	0.4579
0.37665	0.44622
0.3774	0.44744
0.37814	0.4384
0.37889	0.43712
0.37964	0.44029
0.38039	0.43272
0.38114	0.44369
0.38189	0.4447
0.38264	0.44103
0.38339	0.44725
0.38413	0.43324
0.38488	0.42612
0.38563	0.44244
0.38638	0.41581
0.38713	0.41746
0.38788	0.44236
0.38863	0.40456
0.38938	0.44294
0.39013	0.41081
0.39087	0.42642
0.39162	0.42096
0.39237	0.40275
0.39312	0.40771
0.39387	0.41097
0.39462	0.39978
0.39537	0.41119
0.39612	0.39609
0.39686	0.41461
0.39761	0.41427
0.39836	0.40697
0.39911	0.39995
0.39986	0.42035
0.40061	0.39318
0.40136	0.40748
0.40211	0.40916
0.40285	0.40694
0.4036	0.4045
0.40435	0.39568
0.4051	0.41359
0.40585	0.4028
0.4066	0.37705
0.40735	0.39409
0.4081	0.3831
0.40885	0.40632
0.40959	0.37383
0.41034	0.392
0.41109	0.39137
0.41184	0.40034
0.41259	0.40102
0.41334	0.38436
0.41409	0.41216
0.41484	0.39578
0.41558	0.40166
0.41633	0.3794
0.41708	0.40141
0.41783	0.36481
0.41858	0.37437
0.41933	0.40124
0.42008	0.37731
0.42083	0.38678
0.42157	0.39315
0.42232	0.38152
0.42307	0.38439
0.42382	0.3722
0.42457	0.36648
0.42532	0.36262
0.42607	0.36711
0.42682	0.36564
0.42757	0.36441
0.42831	0.35732
0.42906	0.35071
0.42981	0.35462
0.43056	0.37128
0.43131	0.36239
0.43206	0.36334
0.43281	0.33822
0.43356	0.37887
0.4343	0.36221
0.43505	0.34203
0.4358	0.34958
0.43655	0.35015
0.4373	0.34691
0.43805	0.37586
0.4388	0.34454
0.43955	0.3413
0.44029	0.33867
0.44104	0.35012
0.44179	0.35085
0.44254	0.33753
0.44329	0.3433
0.44404	0.35275
0.44479	0.34808
0.44554	0.33622
0.44629	0.34375
0.44703	0.35941
0.44778	0.34736
0.44853	0.33763
0.44928	0.3512
0.45003	0.33129
0.45078	0.34044
0.45153	0.33987
0.45228	0.32565
0.45302	0.32417
0.45377	0.33009
0.45452	0.32581
0.45527	0.32738
0.45602	0.33361
0.45677	0.35657
0.45752	0.33213
0.45827	0.3207
0.45901	0.31021
0.45976	0.33183
0.46051	0.32251
0.46126	0.32471
0.46201	0.32235
0.46276	0.31162
0.46351	0.33223
0.46426	0.33272
0.46501	0.3147
0.46575	0.33109
0.4665	0.30334
0.46725	0.31507
0.468	0.30791
0.46875	0.31202
0.4695	0.31754
0.47025	0.33013
0.471	0.30137
0.47174	0.29793
0.47249	0.3176
0.47324	0.33277
0.47399	0.30328
0.47474	0.29699
0.47549	0.29001
0.47624	0.31277
0.47699	0.28034
0.47773	0.3033
0.47848	0.28889
0.47923	0.28637
0.47998	0.32146
0.48073	0.30092
0.48148	0.29752
0.48223	0.28969
0.48298	0.30388
0.48373	0.27359
0.48447	0.29191
0.48522	0.30418
0.48597	0.28856
0.48672	0.30057
0.48747	0.29106
0.48822	0.28844
0.48897	0.3044
0.48972	0.29596
0.49046	0.29072
0.49121	0.30098
0.49196	0.27197
0.49271	0.29174
0.49346	0.30104
0.49421	0.28814
0.49496	0.29322
0.49571	0.29416
0.49645	0.28727
0.4972	0.30367
0.49795	0.28461
0.4987	0.29364
0.49945	0.26775
0.5002	0.28164
0.50095	0.27463
0.5017	0.28691
0.50245	0.28004
0.50319	0.25639
0.50394	0.26934
0.50469	0.29044
0.50544	0.27119
0.50619	0.25963
0.50694	0.28604
0.50769	0.2739
0.50844	0.28136
0.50918	0.26617
0.50993	0.26443
0.51068	0.28048
0.51143	0.28163
0.51218	0.2716
0.51293	0.2755
0.51368	0.25664
0.51443	0.26959
0.51517	0.27408
0.51592	0.25876
0.51667	0.26622
0.51742	0.2715
0.51817	0.25665
0.51892	0.2681
0.51967	0.26642
0.52042	0.26361
0.52117	0.25866
0.52191	0.26243
0.52266	0.28884
0.52341	0.2484
0.52416	0.2505
0.52491	0.26125
0.52566	0.24755
0.52641	0.25849
0.52716	0.25559
0.5279	0.28814
0.52865	0.2646
0.5294	0.2508
0.53015	0.24916
0.5309	0.22971
0.53165	0.24856
0.5324	0.26254
0.53315	0.25534
0.53389	0.22811
0.53464	0.2597
0.53539	0.24762
0.53614	0.27226
0.53689	0.25755
0.53764	0.2584
0.53839	0.26547
0.53914	0.2518
0.53989	0.25318
0.54063	0.24525
0.54138	0.23117
0.54213	0.2292
0.54288	0.24251
0.54363	0.23527
0.54438	0.25433
0.54513	0.242
0.54588	0.23516
0.54662	0.23951
0.54737	0.25001
0.54812	0.23859
0.54887	0.24694
0.54962	0.23252
0.55037	0.23359
0.55112	0.23395
0.55187	0.24216
0.55261	0.24057
0.55336	0.23695
0.55411	0.22415
0.55486	0.23839
0.55561	0.22536
0.55636	0.23699
0.55711	0.24144
0.55786	0.22882
0.55861	0.2175
0.55935	0.2342
0.5601	0.24881
0.56085	0.23163
0.5616	0.23868
0.56235	0.24017
0.5631	0.21183
0.56385	0.22198
0.5646	0.22661
0.56534	0.22773
0.56609	0.22459
0.56684	0.23509
0.56759	0.22325
0.56834	0.22566
0.56909	0.22435
0.56984	0.21635
0.57059	0.19529
0.57133	0.20676
0.57208	0.20299
0.57283	0.21792
0.57358	0.20027
0.57433	0.20275
0.57508	0.21138
0.57583	0.23711
0.57658	0.21158
0.57733	0.21081
0.57807	0.20494
0.57882	0.21088
0.57957	0.19808
0.58032	0.23543
0.58107	0.22715
0.58182	0.21489
0.58257	0.19244
0.58332	0.1867
0.58406	0.20446
0.58481	0.20705
0.58556	0.19618
0.58631	0.2013
0.58706	0.21341
0.58781	0.18545
0.58856	0.19035
0.58931	0.19078
0.59005	0.1928
0.5908	0.19853
0.59155	0.20226
0.5923	0.19553
0.59305	0.18841
0.5938	0.20979
0.59455	0.195
0.5953	0.19588
0.59605	0.1964
0.59679	0.20457
0.59754	0.19085
0.59829	0.1911
0.59904	0.1885
0.59979	0.20445
0.60054	0.17584
0.60129	0.18795
0.60204	0.19176
0.60278	0.18288
0.60353	0.1909
0.60428	0.19567
0.60503	0.18334
0.60578	0.20409
0.60653	0.1858
0.60728	0.17979
0.60803	0.1886
0.60877	0.1925
0.60952	0.19121
0.61027	0.20277
0.61102	0.18572
0.61177	0.18624
0.61252	0.18992
0.61327	0.18902
0.61402	0.17464
0.61477	0.18544
0.61551	0.18202
0.61626	0.1708
0.61701	0.17478
0.61776	0.16274
0.61851	0.17726
0.61926	0.18379
0.62001	0.1854
0.62076	0.18024
0.6215	0.18633
0.62225	0.17071
0.623	0.1872
0.62375	0.17152
0.6245	0.165
0.62525	0.183
0.626	0.17898
0.62675	0.17932
0.62749	0.14826
0.62824	0.18853
0.62899	0.16869
0.62974	0.16681
0.63049	0.17623
0.63124	0.18089
0.63199	0.16803
0.63274	0.17087
0.63349	0.16457
0.63423	0.15882
0.63498	0.17593
0.63573	0.16381
0.63648	0.17225
0.63723	0.17269
0.63798	0.16374
0.63873	0.14526
0.63948	0.16918
0.64022	0.15442
0.64097	0.15195
0.64172	0.16024
0.64247	0.14855
0.64322	0.16435
0.64397	0.15912
0.64472	0.16202
0.64547	0.17181
0.64621	0.16764
0.64696	0.17147
0.64771	0.15376
0.64846	0.14029
0.64921	0.16433
0.64996	0.14291
0.65071	0.15889
0.65146	0.15121
0.65221	0.16954
0.65295	0.15041
0.6537	0.15075
0.65445	0.17468
0.6552	0.1672
0.65595	0.1549
0.6567	0.14477
0.65745	0.14244
0.6582	0.14313
0.65894	0.15133
0.65969	0.1299
0.66044	0.13871
0.66119	0.1521
0.66194	0.13997
0.66269	0.17406
0.66344	0.14245
0.66419	0.16009
0.66493	0.13593
0.66568	0.15013
0.66643	0.16198
0.66718	0.1606
0.66793	0.13689
0.66868	0.13813
0.66943	0.15092
0.67018	0.15942
0.67093	0.13499
0.67167	0.15172
0.67242	0.14534
0.67317	0.15394
0.67392	0.15374
0.67467	0.14745
0.67542	0.13457
0.67617	0.14009
0.67692	0.13843
0.67766	0.14887
0.67841	0.13682
0.67916	0.15037
0.67991	0.14851
0.68066	0.13978
0.68141	0.141
0.68216	0.12972
0.68291	0.13562
0.68365	0.12988
0.6844	0.13867
0.68515	0.1355
0.6859	0.13361
0.68665	0.15271
0.6874	0.12072
0.68815	0.14959
0.6889	0.13737
0.68965	0.1396
0.69039	0.12623
0.69114	0.12339
0.69189	0.14212
0.69264	0.1472
0.69339	0.15906
0.69414	0.13433
0.69489	0.11675
0.69564	0.1308
0.69638	0.13271
0.69713	0.11355
0.69788	0.1223
0.69863	0.13954
0.69938	0.13331
0.70013	0.12465
0.70088	0.11978
0.70163	0.12561
0.70237	0.13495
0.70312	0.1168
0.70387	0.11855
0.70462	0.13088
0.70537	0.11388
0.70612	0.13299
0.70687	0.12574
0.70762	0.12858
0.70837	0.12735
0.70911	0.12097
0.70986	0.12687
0.71061	0.12497
0.71136	0.13198
0.71211	0.11891
0.71286	0.11614
0.71361	0.1275
0.71436	0.13412
0.7151	0.12015
0.71585	0.11857
0.7166	0.09537
0.71735	0.09969
0.7181	0.11562
0.71885	0.12316
0.7196	0.11821
0.72035	0.1234
0.72109	0.11693
0.72184	0.10034
0.72259	0.11146
0.72334	0.12606
0.72409	0.11639
0.72484	0.10601
0.72559	0.11388
0.72634	0.10458
0.72709	0.12872
0.72783	0.11728
0.72858	0.11108
0.72933	0.10968
0.73008	0.11594
0.73083	0.11934
0.73158	0.10915
0.73233	0.10497
0.73308	0.10093
0.73382	0.11643
0.73457	0.10848
0.73532	0.1075
0.73607	0.11577
0.73682	0.11652
0.73757	0.1066
0.73832	0.1028
0.73907	0.109
0.73981	0.11639
0.74056	0.10325
0.74131	0.09264
0.74206	0.09287
0.74281	0.1104
0.74356	0.10364
0.74431	0.1108
0.74506	0.08872
0.74581	0.09981
0.74655	0.10335
0.7473	0.10438
0.74805	0.09072
0.7488	0.11671
0.74955	0.10353
0.7503	0.10912
0.75105	0.10068
0.7518	0.09706
0.75254	0.09812
0.75329	0.1005
0.75404	0.10656
0.75479	0.10584
0.75554	0.09248
0.75629	0.08913
0.75704	0.10517
0.75779	0.10393
0.75853	0.09347
0.75928	0.09945
0.76003	0.08601
0.76078	0.09865
0.76153	0.1054
0.76228	0.08989
0.76303	0.09771
0.76378	0.09991
0.76453	0.09815
0.76527	0.10374
0.76602	0.11122
0.76677	0.08841
0.76752	0.0862
0.76827	0.08379
0.76902	0.08938
0.76977	0.09608
0.77052	0.11769
0.77126	0.09646
0.77201	0.08158
0.77276	0.09985
0.77351	0.0881
0.77426	0.1061
0.77501	0.09104
0.77576	0.08691
0.77651	0.10194
0.77725	0.08487
0.778	0.07977
0.77875	0.0849
0.7795	0.10814
0.78025	0.08046
0.781	0.08375
0.78175	0.09683
0.7825	0.08665
0.78325	0.08533
0.78399	0.08371
0.78474	0.07266
0.78549	0.08584
0.78624	0.07767
0.78699	0.09764
0.78774	0.07707
0.78849	0.0849
0.78924	0.0784
0.78998	0.10417
0.79073	0.08225
0.79148	0.08177
0.79223	0.07178
0.79298	0.08194
0.79373	0.07521
0.79448	0.07653
0.79523	0.07782
0.79597	0.08527
0.79672	0.06983
0.79747	0.0873
0.79822	0.08444
0.79897	0.0712
0.79972	0.07716
0.80047	0.09438
0.80122	0.08025
0.80197	0.09164
0.80271	0.07781
0.80346	0.08834
0.80421	0.09181
0.80496	0.09227
0.80571	0.06799
0.80646	0.08333
0.80721	0.08258
0.80796	0.07711
0.8087	0.08575
0.80945	0.08077
0.8102	0.06069
0.81095	0.08475
0.8117	0.08703
0.81245	0.08506
0.8132	0.0665
0.81395	0.06696
0.81469	0.08662
0.81544	0.07406
0.81619	0.0672
0.81694	0.08363
0.81769	0.06037
0.81844	0.06774
0.81919	0.06515
0.81994	0.0739
0.82069	0.07396
0.82143	0.05797
0.82218	0.07549
0.82293	0.07341
0.82368	0.07049
0.82443	0.06413
0.82518	0.07445
0.82593	0.07635
0.82668	0.07476
0.82742	0.06427
0.82817	0.0712
0.82892	0.06256
0.82967	0.08579
0.83042	0.06206
0.83117	0.06495
0.83192	0.06656
0.83267	0.06911
0.83341	0.0636
0.83416	0.07267
0.83491	0.06932
0.83566	0.06562
0.83641	0.06334
0.83716	0.06558
0.83791	0.06876
0.83866	0.06655
0.83941	0.07167
0.84015	0.06956
0.8409	0.07665
0.84165	0.07913
0.8424	0.05404
0.84315	0.06168
0.8439	0.07122
0.84465	0.05983
0.8454	0.05349
0.84614	0.06223
0.84689	0.06473
0.84764	0.06257
0.84839	0.06866
0.84914	0.05413
0.84989	0.05477
0.85064	0.06578
0.85139	0.05674
0.85213	0.06321
0.85288	0.05093
0.85363	0.05341
0.85438	0.04966
0.85513	0.04977
0.85588	0.04923
0.85663	0.05302
0.85738	0.07215
0.85813	0.05044
0.85887	0.05533
0.85962	0.05551
0.86037	0.04495
0.86112	0.06196
0.86187	0.05573
0.86262	0.06822
0.86337	0.03934
0.86412	0.05112
0.86486	0.05743
0.86561	0.06107
0.86636	0.05912
0.86711	0.07095
0.86786	0.04933
0.86861	0.05103
0.86936	0.05066
0.87011	0.05872
0.87085	0.06085
0.8716	0.05513
0.87235	0.05775
0.8731	0.03926
0.87385	0.05842
0.8746	0.05319
0.87535	0.04032
0.8761	0.05479
0.87685	0.07311
0.87759	0.04522
0.87834	0.0552
0.87909	0.04404
0.87984	0.04689
0.88059	0.04385
0.88134	0.06165
0.88209	0.05348
0.88284	0.04004
0.88358	0.04843
0.88433	0.05524
0.88508	0.04421
0.88583	0.0478
0.88658	0.03635
0.88733	0.04665
0.88808	0.04586
0.88883	0.04436
0.88957	0.04528
0.89032	0.0353
0.89107	0.04612
0.89182	0.04919
0.89257	0.02948
0.89332	0.03357
0.89407	0.05346
0.89482	0.03839
0.89557	0.04953
0.89631	0.04168
0.89706	0.04756
0.89781	0.02993
0.89856	0.04289
0.89931	0.03632
0.90006	0.02942
0.90081	0.04356
0.90156	0.04335
0.9023	0.04407
0.90305	0.04395
0.9038	0.04162
0.90455	0.04095
0.9053	0.03509
0.90605	0.04272
0.9068	0.05274
0.90755	0.03694
0.90829	0.05724
0.90904	0.03426
0.90979	0.0307
0.91054	0.04192
0.91129	0.03347
0.91204	0.02684
0.91279	0.04697
0.91354	0.03142
0.91429	0.03699
0.91503	0.04737
0.91578	0.0284
0.91653	0.04666
0.91728	0.03803
0.91803	0.0474
0.91878	0.03371
0.91953	0.03954
0.92028	0.03
0.92102	0.03906
0.92177	0.04396
0.92252	0.03509
0.92327	0.03226
0.92402	0.03067
0.92477	0.03799
0.92552	0.04008
0.92627	0.04398
0.92701	0.03551
0.92776	0.03544
0.92851	0.03275
0.92926	0.0455
0.93001	0.0505
0.93076	0.03838
0.93151	0.03117
0.93226	0.03118
0.93301	0.03537
0.93375	0.02596
0.9345	0.03334
0.93525	0.03452
0.936	0.03374
0.93675	0.04582
0.9375	0.02366
0.93825	0.0388
0.939	0.02425
0.93974	0.02581
0.94049	0.03327
0.94124	0.03589
0.94199	0.04397
0.94274	0.03805
0.94349	0.0331
0.94424	0.02509
0.94499	0.02977
0.94573	0.03967
0.94648	0.03127
0.94723	0.04868
0.94798	0.03052
0.94873	0.02857
0.94948	0.03183
0.95023	0.04053
0.95098	0.02562
0.95173	0.03302
0.95247	0.02364
0.95322	0.02845
0.95397	0.03424
0.95472	0.02825
0.95547	0.02102
0.95622	0.04222
0.95697	0.03524
0.95772	0.01808
0.95846	0.02251
0.95921	0.02402
0.95996	0.02265
0.96071	0.01887
0.96146	0.02475
0.96221	0.03089
0.96296	0.02057
0.96371	0.01298
0.96445	0.02186
0.9652	0.04401
0.96595	0.02064
0.9667	0.0258
0.96745	0.02307
0.9682	0.03564
0.96895	0.01673
0.9697	0.03044
0.97045	0.03655
0.97119	0.01492
0.97194	0.01783
0.97269	0.0313
0.97344	0.01839
0.97419	0.02571
0.97494	0.02505
0.97569	0.02306
0.97644	0.02462
0.97718	0.02281
0.97793	0.01568
0.97868	0.02997
0.97943	0.03631
0.98018	0.03306
0.98093	0.02702
0.98168	0.01751
0.98243	0.03024
0.98317	0.02613
0.98392	0.02875
0.98467	0.01804
0.98542	0.02338
0.98617	0.01898
0.98692	0.03026
0.98767	0.01798
0.98842	0.01635
0.98917	0.02271
0.98991	0.0123

## Sheet: Figrue 4f
Figure 4f
Chicken breast (mm)	Intensity (a.u.)	Lifetime (µs)
0	57.8	425
1	35.1	425
2	20.3	425
3	9.2	425
4	4.8	425
5	1.1	425
6	0	425

[truncated: 24 more sheets: Figure 4g, Figure 5b, Figure 5c, Figure 5e, Figure 6d, Figure 6f, Figure 6h, Figure 6i, Supplementary Figure S1, Supplementary Figure S2, Supplementary Figure S4, Supplementary Figure S5, Supplementary Figure S6, Supplementary Figure S7, Supplementary Figure S8, Supplementary Figure S9, Supplementary Figure S10, Supplementary Figure S11, Supplementary Figure S12, Supplementary Figure S13b …]
